# Supplementary material for: A new micropolydesmoid millipede of the genus Eutrichodesmus Silvestri, 1910 from Cambodia, with a key to species in mainland Southeast Asia (Diplopoda, Polydesmida, Haplodesmidae)
Source: Zookeys. 2020 Nov 24;996:59–91. doi: 10.3897/zookeys.996.57411 (PMC7710679; doi:10.3897/zookeys.996.57411)
Supplement: XML Treatment for Eutrichodesmus [file zookeys.996.57411-treatment1.xml]

<!DOCTYPE tp:taxon-treatment
  PUBLIC "-//TaxonX//DTD Taxonomic Treatment Publishing DTD v0 20100105//EN" "tax-treatment-NSO.dtd">
<tp:taxon-treatment xmlns:tp="http://www.plazi.org/taxpub"><tp:treatment-meta><kwd-group><label>Taxon classification</label><kwd><named-content xmlns:xlink="http://www.w3.org/1999/xlink" content-type="kingdom">Animalia</named-content></kwd><kwd><named-content xmlns:xlink="http://www.w3.org/1999/xlink" content-type="order">Polydesmidea</named-content></kwd><kwd><named-content xmlns:xlink="http://www.w3.org/1999/xlink" content-type="family">Haplodesmidae</named-content></kwd></kwd-group><mixed-citation publication-type="journal"><person-group><name><surname>Srisonchai</surname><given-names>Ruttapon</given-names></name><name><surname>Likhitrakarn</surname><given-names>Natdanai</given-names></name><name><surname>Sutcharit</surname><given-names>Chirasak</given-names></name><name><surname>Jeratthitikul</surname><given-names>Ekgachai</given-names></name><name><surname>Siriwut</surname><given-names>Warut</given-names></name><name><surname>Thrach</surname><given-names>Phanara</given-names></name><name><surname>Chhuoy</surname><given-names>Samol</given-names></name><name><surname>Ngor</surname><given-names>Peng Bun</given-names></name><name><surname>Panha</surname><given-names>Somsak</given-names></name></person-group><article-title>A new micropolydesmoid millipede of the genus <italic><tp:taxon-name><tp:taxon-name-part taxon-name-part-type="genus" reg="Eutrichodesmus">Eutrichodesmus</tp:taxon-name-part></tp:taxon-name></italic> Silvestri, 1910 from Cambodia, with a key to species in mainland Southeast Asia (<tp:taxon-name><tp:taxon-name-part taxon-name-part-type="class">Diplopoda</tp:taxon-name-part></tp:taxon-name>, <tp:taxon-name><tp:taxon-name-part taxon-name-part-type="order">Polydesmida</tp:taxon-name-part></tp:taxon-name>, <tp:taxon-name><tp:taxon-name-part taxon-name-part-type="family">Haplodesmidae</tp:taxon-name-part></tp:taxon-name>)</article-title><source>Zookeys</source><day>24</day><month>11</month><year>2020</year><volume>996</volume><fpage>59</fpage><lpage>91</lpage><pub-id pub-id-type="doi">10.3897/zookeys.996.57411</pub-id></mixed-citation></tp:treatment-meta><tp:nomenclature><label>Genus</label><tp:taxon-name><object-id xmlns:xlink="http://www.w3.org/1999/xlink" content-type="arpha" xlink:type="simple">F63E2E4C-6014-5C68-81DB-F6D8742FF80B</object-id>
                <tp:taxon-name-part taxon-name-part-type="genus" reg="Eutrichodesmus">Eutrichodesmus</tp:taxon-name-part>
              </tp:taxon-name><tp:taxon-authority>Silvestri, 1910</tp:taxon-authority></tp:nomenclature><tp:treatment-sec sec-type="type species" id="SECID0EFEAE"><title>Type species.</title><p><italic><tp:taxon-name><tp:taxon-name-part taxon-name-part-type="genus" reg="Eutrichodesmus">Eutrichodesmus</tp:taxon-name-part> <tp:taxon-name-part taxon-name-part-type="species" reg="demangei">demangei</tp:taxon-name-part></tp:taxon-name></italic> Silvestri, 1910</p></tp:treatment-sec><tp:treatment-sec sec-type="All species included" id="SECID0EWEAE"><title>All species included.</title><p>The genus <italic><tp:taxon-name><tp:taxon-name-part taxon-name-part-type="genus" reg="Eutrichodesmus">Eutrichodesmus</tp:taxon-name-part></tp:taxon-name></italic> currently contains 55 species, including the new one described herein, see Table <xref ref-type="table" rid="T1">1</xref>.</p></tp:treatment-sec><tp:treatment-sec sec-type="distribution" id="SECID0EHFAE"><title>Recorded distributions of all known species.</title><p>Based on all the recent literature and excluding the newly-described species, the genus <italic><tp:taxon-name><tp:taxon-name-part taxon-name-part-type="genus" reg="Eutrichodesmus">Eutrichodesmus</tp:taxon-name-part></tp:taxon-name></italic> is widely distributed in southern Japan, Taiwan, southern China, mainland Southeast Asia (Malaysia, Laos, Thailand and Vietnam), Indonesia (Sulawesi) and Melanesia (Vanuatu) (<xref ref-type="bibr" rid="B7">Golovatch et al. 2009a</xref>, <xref ref-type="bibr" rid="B8">2009b</xref>, <xref ref-type="bibr" rid="B11">2015</xref>, <xref ref-type="bibr" rid="B13">2016</xref>; <xref ref-type="bibr" rid="B30">Liu et al. 2017</xref>; <xref ref-type="bibr" rid="B14">Golovatch and Liu 2020</xref>; see Table <xref ref-type="table" rid="T1">1</xref>). No <italic><tp:taxon-name><tp:taxon-name-part taxon-name-part-type="genus" reg="Eutrichodesmus">Eutrichodesmus</tp:taxon-name-part></tp:taxon-name></italic> species have hitherto been reported from Cambodia.</p><table-wrap id="T1" position="float" orientation="portrait"><label>Table 1.</label><caption><p>Known distribution of all <italic><tp:taxon-name><tp:taxon-name-part taxon-name-part-type="genus" reg="Eutrichodesmus">Eutrichodesmus</tp:taxon-name-part></tp:taxon-name></italic> species. Note that the species are listed, based on the appearance of mid-dorsal projections on metaterga due to the simpliest way for their examination.</p></caption><table id="TID0EB5BG" rules="all"><tbody><tr><th rowspan="1" colspan="1">No.</th><th rowspan="1" colspan="1">Species</th><th rowspan="1" colspan="1">Type locality</th><th rowspan="1" colspan="1">Distribution</th><th rowspan="1" colspan="1">References</th></tr><tr><td rowspan="1" colspan="5">
                        <bold>Species with conspicuous mid-dorsal projections on metaterga</bold>
                      </td></tr><tr><td rowspan="1" colspan="1">1</td><td rowspan="1" colspan="1"><italic><tp:taxon-name><tp:taxon-name-part taxon-name-part-type="genus" reg="Eutrichodesmus">E.</tp:taxon-name-part> <tp:taxon-name-part taxon-name-part-type="species" reg="anisodentus">anisodentus</tp:taxon-name-part></tp:taxon-name></italic> (Zhang, 1995)</td><td rowspan="1" colspan="1">China, Fujian Province, Mt Wuyi</td><td rowspan="1" colspan="1">South-eastern China</td><td rowspan="1" colspan="1"><xref ref-type="bibr" rid="B49">Zhang 1995b</xref>; <xref ref-type="bibr" rid="B9">Golovatch et al. 2010</xref>, <xref ref-type="bibr" rid="B11">2015</xref></td></tr><tr><td rowspan="1" colspan="1">2</td><td rowspan="1" colspan="1"><italic><tp:taxon-name><tp:taxon-name-part taxon-name-part-type="genus" reg="Eutrichodesmus">E.</tp:taxon-name-part> <tp:taxon-name-part taxon-name-part-type="species" reg="aster">aster</tp:taxon-name-part></tp:taxon-name></italic> Golovatch et al., 2009</td><td rowspan="1" colspan="1">Vietnam, Yen Bai Province, Nghia Lo: Xa Som a, Tham Han Cave</td><td rowspan="1" colspan="1">North-western Vietnam</td><td rowspan="1" colspan="1">
                        <xref ref-type="bibr" rid="B8">Golovatch et al. 2009b</xref>
                      </td></tr><tr><td rowspan="1" colspan="1">3</td><td rowspan="1" colspan="1"><italic><tp:taxon-name><tp:taxon-name-part taxon-name-part-type="genus" reg="Eutrichodesmus">E.</tp:taxon-name-part> <tp:taxon-name-part taxon-name-part-type="species" reg="asteroides">asteroides</tp:taxon-name-part></tp:taxon-name></italic> Golovatch et al., 2009</td><td rowspan="1" colspan="1">Vietnam, Quang Binh Province, Cha Noi: Hang Cha Noi Cave</td><td rowspan="1" colspan="1">Central Vietnam</td><td rowspan="1" colspan="1">
                        <xref ref-type="bibr" rid="B8">Golovatch et al. 2009b</xref>
                      </td></tr><tr><td rowspan="1" colspan="1">4</td><td rowspan="1" colspan="1"><italic><tp:taxon-name><tp:taxon-name-part taxon-name-part-type="genus" reg="Eutrichodesmus">E.</tp:taxon-name-part> <tp:taxon-name-part taxon-name-part-type="species" reg="astriproximus">astriproximus</tp:taxon-name-part></tp:taxon-name></italic> Golovatch et al., 2016</td><td rowspan="1" colspan="1">Vietnam, Quang Binh Province, Thuong Hoa, Cave Hang Mo O</td><td rowspan="1" colspan="1">Central Vietnam</td><td rowspan="1" colspan="1">
                        <xref ref-type="bibr" rid="B13">Golovatch et al. 2016</xref>
                      </td></tr><tr><td rowspan="1" colspan="1">5</td><td rowspan="1" colspan="1"><italic><tp:taxon-name><tp:taxon-name-part taxon-name-part-type="genus" reg="Eutrichodesmus">E.</tp:taxon-name-part> <tp:taxon-name-part taxon-name-part-type="species" reg="astrisimilis">astrisimilis</tp:taxon-name-part></tp:taxon-name></italic> Golovatch et al., 2016</td><td rowspan="1" colspan="1">Vietnam, Quang Binh Province, Hoan Son, Cave Hang Cha Ra</td><td rowspan="1" colspan="1">Central Vietnam</td><td rowspan="1" colspan="1">
                        <xref ref-type="bibr" rid="B13">Golovatch et al. 2016</xref>
                      </td></tr><tr><td rowspan="1" colspan="1">6</td><td rowspan="1" colspan="1"><italic><tp:taxon-name><tp:taxon-name-part taxon-name-part-type="genus" reg="Eutrichodesmus">E.</tp:taxon-name-part> <tp:taxon-name-part taxon-name-part-type="species" reg="cavernicola">cavernicola</tp:taxon-name-part></tp:taxon-name></italic> (Sinclair, 1901)</td><td rowspan="1" colspan="1">Thailand, Yala Province, Mueang Yala District, Wat Khuhapimuk (Gua Glaf = Gua Galp = Dark Cave) (exact location based on <xref ref-type="bibr" rid="B20">Huber et al. (2015)</xref>)</td><td rowspan="1" colspan="1">Southern Thailand</td><td rowspan="1" colspan="1"><xref ref-type="bibr" rid="B43">Sinclair 1901</xref>; <xref ref-type="bibr" rid="B17">Hoffman 1977b</xref>; <xref ref-type="bibr" rid="B7">Golovatch et al. 2009a</xref>, <xref ref-type="bibr" rid="B8">2009b</xref></td></tr><tr><td rowspan="1" colspan="1">7</td><td rowspan="1" colspan="1"><italic><tp:taxon-name><tp:taxon-name-part taxon-name-part-type="genus" reg="Eutrichodesmus">E.</tp:taxon-name-part> <tp:taxon-name-part taxon-name-part-type="species" reg="deporatus">deporatus</tp:taxon-name-part></tp:taxon-name></italic> Liu &amp; Wesener, 2017</td><td rowspan="1" colspan="1">Laos, Luang Prabang Province, Northeast of Luang Prabang, Nam Ou, Nong Khiao, Cave Tham Pathok</td><td rowspan="1" colspan="1">Northern Laos</td><td rowspan="1" colspan="1">
                        <xref ref-type="bibr" rid="B30">Liu et al. 2017</xref>
                      </td></tr><tr><td rowspan="1" colspan="1">8</td><td rowspan="1" colspan="1"><italic><tp:taxon-name><tp:taxon-name-part taxon-name-part-type="genus" reg="Eutrichodesmus">E.</tp:taxon-name-part> <tp:taxon-name-part taxon-name-part-type="species" reg="dorsiangulatus">dorsiangulatus</tp:taxon-name-part></tp:taxon-name></italic> (Zhang <italic>in</italic> Zhang &amp; Wang, 1993)</td><td rowspan="1" colspan="1">China, Yunnan Province, Mengla County, Baoniujiao Cave</td><td rowspan="1" colspan="1">South-western China</td><td rowspan="1" colspan="1"><xref ref-type="bibr" rid="B50">Zhang and Wang 1993</xref>; <xref ref-type="bibr" rid="B7">Golovatch et al. 2009a</xref>, <xref ref-type="bibr" rid="B8">2009b</xref>, <xref ref-type="bibr" rid="B11">2015</xref></td></tr><tr><td rowspan="1" colspan="1">9</td><td rowspan="1" colspan="1"><italic><tp:taxon-name><tp:taxon-name-part taxon-name-part-type="genus" reg="Eutrichodesmus">E.</tp:taxon-name-part> <tp:taxon-name-part taxon-name-part-type="species" reg="lipsae">lipsae</tp:taxon-name-part></tp:taxon-name></italic> Golovatch et al., 2015</td><td rowspan="1" colspan="1">China, Guangxi Province, Guilin County, Grotte des Squelettes</td><td rowspan="1" colspan="1">Southern China</td><td rowspan="1" colspan="1">
                        <xref ref-type="bibr" rid="B11">Golovatch et al. 2015</xref>
                      </td></tr><tr><td rowspan="1" colspan="1">10</td><td rowspan="1" colspan="1"><italic><tp:taxon-name><tp:taxon-name-part taxon-name-part-type="genus" reg="Eutrichodesmus">E.</tp:taxon-name-part> <tp:taxon-name-part taxon-name-part-type="species" reg="macclurei">macclurei</tp:taxon-name-part></tp:taxon-name></italic> (Hoffman, 1977)</td><td rowspan="1" colspan="1">Malaysia, Selangor State, near Kuala Lumpur, Batu Caves</td><td rowspan="1" colspan="1">Peninlular Malaysia</td><td rowspan="1" colspan="1"><xref ref-type="bibr" rid="B16">Hoffman 1977a</xref>; <xref ref-type="bibr" rid="B7">Golovatch et al. 2009a</xref>, <xref ref-type="bibr" rid="B8">2009b</xref></td></tr><tr><td rowspan="1" colspan="1">11</td><td rowspan="1" colspan="1"><italic><tp:taxon-name><tp:taxon-name-part taxon-name-part-type="genus" reg="Eutrichodesmus">E.</tp:taxon-name-part> <tp:taxon-name-part taxon-name-part-type="species" reg="nodulosus">nodulosus</tp:taxon-name-part></tp:taxon-name></italic> (Verhoeff, 1939)</td><td rowspan="1" colspan="1">Japan, Ryukyu Island of “Fukafuguza”, a cave (Fukafuguza not known to exist in the Ryukyu Island)</td><td rowspan="1" colspan="1">Southern Japan</td><td rowspan="1" colspan="1"><xref ref-type="bibr" rid="B45">Verhoeff 1939</xref>; <xref ref-type="bibr" rid="B37">Omine 1982</xref>; <xref ref-type="bibr" rid="B38">Omine and Ito 1998</xref>; <xref ref-type="bibr" rid="B9">Golovatch et al. 2010</xref></td></tr><tr><td rowspan="1" colspan="1">12</td><td rowspan="1" colspan="1"><italic><tp:taxon-name><tp:taxon-name-part taxon-name-part-type="genus" reg="Eutrichodesmus">E.</tp:taxon-name-part> <tp:taxon-name-part taxon-name-part-type="species" reg="paraster">paraster</tp:taxon-name-part></tp:taxon-name></italic> Liu &amp; Wesener, 2017</td><td rowspan="1" colspan="1">Laos, Huaphan Province, Xop, Cave Tham Long Puang</td><td rowspan="1" colspan="1">Eastern Laos</td><td rowspan="1" colspan="1">
                        <xref ref-type="bibr" rid="B30">Liu et al. 2017</xref>
                      </td></tr><tr><td rowspan="1" colspan="1">13</td><td rowspan="1" colspan="1"><italic><tp:taxon-name><tp:taxon-name-part taxon-name-part-type="genus" reg="Eutrichodesmus">E.</tp:taxon-name-part> <tp:taxon-name-part taxon-name-part-type="species" reg="pectinatidentis">pectinatidentis</tp:taxon-name-part></tp:taxon-name></italic> (Zhang, 1995)</td><td rowspan="1" colspan="1">China, Zhejiang Province, Lin’an County, Mt. Tianmu</td><td rowspan="1" colspan="1">East-central China</td><td rowspan="1" colspan="1"><xref ref-type="bibr" rid="B48">Zhang 1995a</xref>; <xref ref-type="bibr" rid="B9">Golovatch et al. 2010</xref>, <xref ref-type="bibr" rid="B11">2015</xref></td></tr><tr><td rowspan="1" colspan="1">14</td><td rowspan="1" colspan="1"><italic><tp:taxon-name><tp:taxon-name-part taxon-name-part-type="genus" reg="Eutrichodesmus">E.</tp:taxon-name-part> <tp:taxon-name-part taxon-name-part-type="species" reg="reclinatus">reclinatus</tp:taxon-name-part></tp:taxon-name></italic> (Hoffman, 1977)</td><td rowspan="1" colspan="1">Malaysia, Selangor State, near Kuala Lumpur, Gua Anak Takun at Templer Park</td><td rowspan="1" colspan="1">Peninsular Malaysia</td><td rowspan="1" colspan="1"><xref ref-type="bibr" rid="B17">Hoffman 1977b</xref>; <xref ref-type="bibr" rid="B7">Golovatch et al. 2009a</xref>, <xref ref-type="bibr" rid="B8">2009b</xref></td></tr><tr><td rowspan="1" colspan="1">15</td><td rowspan="1" colspan="1"><italic><tp:taxon-name><tp:taxon-name-part taxon-name-part-type="genus" reg="Eutrichodesmus">E.</tp:taxon-name-part> <tp:taxon-name-part taxon-name-part-type="species" reg="soesilae">soesilae</tp:taxon-name-part></tp:taxon-name></italic> Makhan, 2010</td><td rowspan="1" colspan="1">China, Chongqing Municipality, Beibei District, Mt. Jinyun</td><td rowspan="1" colspan="1">South-western China</td><td rowspan="1" colspan="1"><xref ref-type="bibr" rid="B32">Makhan 2010</xref>; <xref ref-type="bibr" rid="B9">Golovatch et al. 2010</xref>, <xref ref-type="bibr" rid="B11">2015</xref></td></tr><tr><td rowspan="1" colspan="1">16</td><td rowspan="1" colspan="1"><italic><tp:taxon-name><tp:taxon-name-part taxon-name-part-type="genus" reg="Eutrichodesmus">E.</tp:taxon-name-part> <tp:taxon-name-part taxon-name-part-type="species" reg="steineri">steineri</tp:taxon-name-part></tp:taxon-name></italic> Liu &amp; Wesener, 2017</td><td rowspan="1" colspan="1">Laos, Luang Prabang Province, Phou Khoun District, Cave Tham Deu</td><td rowspan="1" colspan="1">Northern Laos</td><td rowspan="1" colspan="1">
                        <xref ref-type="bibr" rid="B30">Liu et al. 2017</xref>
                      </td></tr><tr><td rowspan="1" colspan="1">17</td><td rowspan="1" colspan="1"><italic><tp:taxon-name><tp:taxon-name-part taxon-name-part-type="genus" reg="Eutrichodesmus">E.</tp:taxon-name-part> <tp:taxon-name-part taxon-name-part-type="species" reg="subasteroides">subasteroides</tp:taxon-name-part></tp:taxon-name></italic> Golovatch et al., 2016</td><td rowspan="1" colspan="1">Vietnam, Quang Binh Province, Hoan Son, Cave Hang Da Voi</td><td rowspan="1" colspan="1">Central Vietnam</td><td rowspan="1" colspan="1">
                        <xref ref-type="bibr" rid="B13">Golovatch et al. 2016</xref>
                      </td></tr><tr><td rowspan="1" colspan="5">
                        <bold>Species without mid-dorsal projections on metaterga</bold>
                      </td></tr><tr><td rowspan="1" colspan="1">18</td><td rowspan="1" colspan="1"><italic><tp:taxon-name><tp:taxon-name-part taxon-name-part-type="genus" reg="Eutrichodesmus">E.</tp:taxon-name-part> <tp:taxon-name-part taxon-name-part-type="species" reg="apicalis">apicalis</tp:taxon-name-part></tp:taxon-name></italic> Golovatch et al., 2015</td><td rowspan="1" colspan="1">China, Hubei Province, Yishang Yichang County, Grotte des Araignées</td><td rowspan="1" colspan="1">Central China</td><td rowspan="1" colspan="1">
                        <xref ref-type="bibr" rid="B11">Golovatch et al. 2015</xref>
                      </td></tr><tr><td rowspan="1" colspan="1">19</td><td rowspan="1" colspan="1"><italic><tp:taxon-name><tp:taxon-name-part taxon-name-part-type="genus" reg="Eutrichodesmus">E.</tp:taxon-name-part> <tp:taxon-name-part taxon-name-part-type="species" reg="arcicollaris">arcicollaris</tp:taxon-name-part></tp:taxon-name></italic> Zhang <italic>in</italic> Zhang &amp; Wang, 1993</td><td rowspan="1" colspan="1">China, Yunnan Province, Hekou County, near Laofanzhai Village, Huayu Cave</td><td rowspan="1" colspan="1">South-western China</td><td rowspan="1" colspan="1"><xref ref-type="bibr" rid="B50">Zhang and Wang 1993</xref>; <xref ref-type="bibr" rid="B7">Golovatch et al. 2009a</xref>, <xref ref-type="bibr" rid="B8">2009b</xref>, <xref ref-type="bibr" rid="B11">2015</xref></td></tr><tr><td rowspan="1" colspan="1">20</td><td rowspan="1" colspan="1"><italic><tp:taxon-name><tp:taxon-name-part taxon-name-part-type="genus" reg="Eutrichodesmus">E.</tp:taxon-name-part> <tp:taxon-name-part taxon-name-part-type="species" reg="armatocaudatus">armatocaudatus</tp:taxon-name-part></tp:taxon-name></italic> Golovatch et al., 2009</td><td rowspan="1" colspan="1">Vietnam, Thanh Hoa Province, Pu Luong, Lung Cao, Hang Lang Lua Cave</td><td rowspan="1" colspan="1">Northern Vietnam</td><td rowspan="1" colspan="1">
                        <xref ref-type="bibr" rid="B7">Golovatch et al. 2009a</xref>
                      </td></tr><tr><td rowspan="1" colspan="1">21</td><td rowspan="1" colspan="1"><italic><tp:taxon-name><tp:taxon-name-part taxon-name-part-type="genus" reg="Eutrichodesmus">E.</tp:taxon-name-part> <tp:taxon-name-part taxon-name-part-type="species" reg="armatus">armatus</tp:taxon-name-part></tp:taxon-name></italic> (Miyosi, 1951)</td><td rowspan="1" colspan="1">Japan, Ehime Prefecture, Kaminada-Mati, Yosihuzi-Mura (Shikoku Island)</td><td rowspan="1" colspan="1">South-western &amp; Southern Japan; Taiwan</td><td rowspan="1" colspan="1"><xref ref-type="bibr" rid="B34">Miyosi 1951</xref>; <xref ref-type="bibr" rid="B9">Golovatch et al. 2010</xref>; <xref ref-type="bibr" rid="B46">Wang 1958</xref>; <xref ref-type="bibr" rid="B21">Karasawa et al. 2008</xref></td></tr><tr><td rowspan="1" colspan="1">22</td><td rowspan="1" colspan="1"><italic><tp:taxon-name><tp:taxon-name-part taxon-name-part-type="genus" reg="Eutrichodesmus">E.</tp:taxon-name-part> <tp:taxon-name-part taxon-name-part-type="species" reg="basalis">basalis</tp:taxon-name-part></tp:taxon-name></italic> Golovatch et al., 2009</td><td rowspan="1" colspan="1">Vietnam, Vinh Ha Long Province (Southwest), Dao Bo Hon, Hang Bo Nau Cave</td><td rowspan="1" colspan="1">North-eastern Vietnam</td><td rowspan="1" colspan="1">
                        <xref ref-type="bibr" rid="B7">Golovatch et al. 2009a</xref>
                      </td></tr><tr><td rowspan="1" colspan="1">23</td><td rowspan="1" colspan="1"><italic><tp:taxon-name><tp:taxon-name-part taxon-name-part-type="genus" reg="Eutrichodesmus">E.</tp:taxon-name-part> <tp:taxon-name-part taxon-name-part-type="species" reg="cambodiensis">cambodiensis</tp:taxon-name-part></tp:taxon-name></italic> sp. nov.</td><td rowspan="1" colspan="1">Cambodia, Kampot Province, Banteay Meas District, Prasat Phnom Totong</td><td rowspan="1" colspan="1">Southern Cambodia</td><td rowspan="1" colspan="1">This study</td></tr><tr><td rowspan="1" colspan="1">24</td><td rowspan="1" colspan="1"><italic><tp:taxon-name><tp:taxon-name-part taxon-name-part-type="genus" reg="Eutrichodesmus">E.</tp:taxon-name-part> <tp:taxon-name-part taxon-name-part-type="species" reg="communicans">communicans</tp:taxon-name-part></tp:taxon-name></italic> Golovatch et al., 2009</td><td rowspan="1" colspan="1">Vanuatu, Espirito Santo, Malo Island, Avorani</td><td rowspan="1" colspan="1">Melanesia</td><td rowspan="1" colspan="1">
                        <xref ref-type="bibr" rid="B7">Golovatch et al. 2009a</xref>
                      </td></tr><tr><td rowspan="1" colspan="1">25</td><td rowspan="1" colspan="1"><italic><tp:taxon-name><tp:taxon-name-part taxon-name-part-type="genus" reg="Eutrichodesmus">E.</tp:taxon-name-part> <tp:taxon-name-part taxon-name-part-type="species" reg="curticornis">curticornis</tp:taxon-name-part></tp:taxon-name></italic> Golovatch et al., 2009</td><td rowspan="1" colspan="1">Vietnam, Nghê An Province, Anh Son: Hoi Son, Hang Lung Bo Cave</td><td rowspan="1" colspan="1">North-central Vietnam</td><td rowspan="1" colspan="1">
                        <xref ref-type="bibr" rid="B8">Golovatch et al. 2009b</xref>
                      </td></tr><tr><td rowspan="1" colspan="1">26</td><td rowspan="1" colspan="1"><italic><tp:taxon-name><tp:taxon-name-part taxon-name-part-type="genus" reg="Eutrichodesmus">E.</tp:taxon-name-part> <tp:taxon-name-part taxon-name-part-type="species" reg="demangei">demangei</tp:taxon-name-part></tp:taxon-name></italic> Silvestri, 1910</td><td rowspan="1" colspan="1">Vietnam, Hanam Province, Phu-Ly</td><td rowspan="1" colspan="1">Northern Vietnam</td><td rowspan="1" colspan="1"><xref ref-type="bibr" rid="B41">Silvestri 1910</xref>; <xref ref-type="bibr" rid="B5">Enghoff et al. 2004</xref>; <xref ref-type="bibr" rid="B7">Golovatch et al. 2009a</xref>, <xref ref-type="bibr" rid="B8">2009b</xref></td></tr><tr><td rowspan="1" colspan="1">27</td><td rowspan="1" colspan="1"><italic><tp:taxon-name><tp:taxon-name-part taxon-name-part-type="genus" reg="Eutrichodesmus">E.</tp:taxon-name-part> <tp:taxon-name-part taxon-name-part-type="species" reg="digitatus">digitatus</tp:taxon-name-part></tp:taxon-name></italic> Liu &amp; Tian, 2013</td><td rowspan="1" colspan="1">China, Guangdong Province, Qingyuan City, Jintan Town, Cave Mi Dong</td><td rowspan="1" colspan="1">Southern China</td><td rowspan="1" colspan="1"><xref ref-type="bibr" rid="B27">Liu and Tian 2013</xref>; <xref ref-type="bibr" rid="B11">Golovatch et al. 2015</xref></td></tr><tr><td rowspan="1" colspan="1">28</td><td rowspan="1" colspan="1"><italic><tp:taxon-name><tp:taxon-name-part taxon-name-part-type="genus" reg="Eutrichodesmus">E.</tp:taxon-name-part> <tp:taxon-name-part taxon-name-part-type="species" reg="distinctus">distinctus</tp:taxon-name-part></tp:taxon-name></italic> Golovatch et al., 2009</td><td rowspan="1" colspan="1">China, Guangxi Province, Fushui, Bapen, Cave 4</td><td rowspan="1" colspan="1">Southern China</td><td rowspan="1" colspan="1"><xref ref-type="bibr" rid="B8">Golovatch et al. 2009b</xref>, <xref ref-type="bibr" rid="B11">2015</xref></td></tr><tr><td rowspan="1" colspan="1">29</td><td rowspan="1" colspan="1"><italic><tp:taxon-name><tp:taxon-name-part taxon-name-part-type="genus" reg="Eutrichodesmus">E.</tp:taxon-name-part> <tp:taxon-name-part taxon-name-part-type="species" reg="elegans">elegans</tp:taxon-name-part></tp:taxon-name></italic> (Miyosi, 1956)</td><td rowspan="1" colspan="1">Japan, Enosima, Mizonokuti, Aoga-Sima (Idzu-Inseln) (Aogashima island)</td><td rowspan="1" colspan="1">Eastern Japan</td><td rowspan="1" colspan="1"><xref ref-type="bibr" rid="B35">Miyosi 1956</xref>; <xref ref-type="bibr" rid="B7">Golovatch et al. 2009a</xref>, <xref ref-type="bibr" rid="B9">2010</xref></td></tr><tr><td rowspan="1" colspan="1">30</td><td rowspan="1" colspan="1"><italic><tp:taxon-name><tp:taxon-name-part taxon-name-part-type="genus" reg="Eutrichodesmus">E.</tp:taxon-name-part> <tp:taxon-name-part taxon-name-part-type="species" reg="filisetiger">filisetiger</tp:taxon-name-part></tp:taxon-name></italic> Golovatch et al., 2009</td><td rowspan="1" colspan="1">Vietnam, Thanh Hoa Province, Th anh Son: Lang Kho Muong, Hang Doi Cave</td><td rowspan="1" colspan="1">Northern Vietnam</td><td rowspan="1" colspan="1">
                        <xref ref-type="bibr" rid="B8">Golovatch et al. 2009b</xref>
                      </td></tr><tr><td rowspan="1" colspan="1">31</td><td rowspan="1" colspan="1"><italic><tp:taxon-name><tp:taxon-name-part taxon-name-part-type="genus" reg="Eutrichodesmus">E.</tp:taxon-name-part> <tp:taxon-name-part taxon-name-part-type="species" reg="gremialis">gremialis</tp:taxon-name-part></tp:taxon-name></italic> (Hoffman, 1982)</td><td rowspan="1" colspan="1">Thailand, Chiang Mai Province, Chiang Dao District, Chiang Dao caves</td><td rowspan="1" colspan="1">Northern Thailand</td><td rowspan="1" colspan="1"><xref ref-type="bibr" rid="B18">Hoffman 1982a</xref>; <xref ref-type="bibr" rid="B7">Golovatch et al. 2009a</xref>, <xref ref-type="bibr" rid="B8">2009b</xref></td></tr><tr><td rowspan="1" colspan="1">32</td><td rowspan="1" colspan="1"><italic><tp:taxon-name><tp:taxon-name-part taxon-name-part-type="genus" reg="Eutrichodesmus">E.</tp:taxon-name-part> <tp:taxon-name-part taxon-name-part-type="species" reg="griseus">griseus</tp:taxon-name-part></tp:taxon-name></italic> Golovatch et al., 2009</td><td rowspan="1" colspan="1">Vietnam, Kien Giang Province, Kien Luong: Hon Chong, Nui Hon Chong, outside Cave 2 near Hang Hai Côt</td><td rowspan="1" colspan="1">Southern Vietnam</td><td rowspan="1" colspan="1">
                        <xref ref-type="bibr" rid="B8">Golovatch et al. 2009b</xref>
                      </td></tr><tr><td rowspan="1" colspan="1">33</td><td rowspan="1" colspan="1"><italic><tp:taxon-name><tp:taxon-name-part taxon-name-part-type="genus" reg="Eutrichodesmus">E.</tp:taxon-name-part> <tp:taxon-name-part taxon-name-part-type="species" reg="incisus">incisus</tp:taxon-name-part></tp:taxon-name></italic> Golovatch et al., 2009</td><td rowspan="1" colspan="1">China, Guizhou Province, Qianxi County, Hong Lin Village, Tiao Shuz Dong Cave</td><td rowspan="1" colspan="1">South-western China</td><td rowspan="1" colspan="1"><xref ref-type="bibr" rid="B7">Golovatch et al. 2009a</xref>, <xref ref-type="bibr" rid="B11">2015</xref></td></tr><tr><td rowspan="1" colspan="1">34</td><td rowspan="1" colspan="1"><italic><tp:taxon-name><tp:taxon-name-part taxon-name-part-type="genus" reg="Eutrichodesmus">E.</tp:taxon-name-part> <tp:taxon-name-part taxon-name-part-type="species" reg="jianjia">jianjia</tp:taxon-name-part></tp:taxon-name></italic> Liu &amp; Wynne, 2019</td><td rowspan="1" colspan="1">China, Guangxi Zhuang Autonomous Region, Yangshuo County, Guanshan No. 4 Cave</td><td rowspan="1" colspan="1">Southern China</td><td rowspan="1" colspan="1">
                        <xref ref-type="bibr" rid="B31">Liu and Wynne 2019</xref>
                      </td></tr><tr><td rowspan="1" colspan="1">35</td><td rowspan="1" colspan="1"><italic><tp:taxon-name><tp:taxon-name-part taxon-name-part-type="genus" reg="Eutrichodesmus">E.</tp:taxon-name-part> <tp:taxon-name-part taxon-name-part-type="species" reg="latellai">latellai</tp:taxon-name-part></tp:taxon-name></italic> Golovatch et al., 2015</td><td rowspan="1" colspan="1">China, Guizhou Province, Zhen Feng County, Bei Pan Jiang Town, Cave Shui Chi Dong (Water Pool Cave)</td><td rowspan="1" colspan="1">South-western China</td><td rowspan="1" colspan="1">
                        <xref ref-type="bibr" rid="B11">Golovatch et al. 2015</xref>
                      </td></tr><tr><td rowspan="1" colspan="1">36</td><td rowspan="1" colspan="1"><italic><tp:taxon-name><tp:taxon-name-part taxon-name-part-type="genus" reg="Eutrichodesmus">E.</tp:taxon-name-part> <tp:taxon-name-part taxon-name-part-type="species" reg="latus">latus</tp:taxon-name-part></tp:taxon-name></italic> Golovatch et al., 2009</td><td rowspan="1" colspan="1">China, Guangxi Province, Yachang Nature Reserve, Yan Wu Dong Cave</td><td rowspan="1" colspan="1">Southern China</td><td rowspan="1" colspan="1"><xref ref-type="bibr" rid="B7">Golovatch et al. 2009a</xref>, <xref ref-type="bibr" rid="B11">2015</xref></td></tr><tr><td rowspan="1" colspan="1">37</td><td rowspan="1" colspan="1"><italic><tp:taxon-name><tp:taxon-name-part taxon-name-part-type="genus" reg="Eutrichodesmus">E.</tp:taxon-name-part> <tp:taxon-name-part taxon-name-part-type="species" reg="monodentus">monodentus</tp:taxon-name-part></tp:taxon-name></italic> (Zhang <italic>in</italic> Zhang &amp; Wang, 1993)</td><td rowspan="1" colspan="1">China, Yunnan Province, Mengla County, Caiyun Cave</td><td rowspan="1" colspan="1">South-western China</td><td rowspan="1" colspan="1"><xref ref-type="bibr" rid="B50">Zhang and Wang 1993</xref>; <xref ref-type="bibr" rid="B7">Golovatch et al. 2009a</xref>, <xref ref-type="bibr" rid="B8">2009b</xref>, <xref ref-type="bibr" rid="B11">2015</xref></td></tr><tr><td rowspan="1" colspan="1">38</td><td rowspan="1" colspan="1"><italic><tp:taxon-name><tp:taxon-name-part taxon-name-part-type="genus" reg="Eutrichodesmus">E.</tp:taxon-name-part> <tp:taxon-name-part taxon-name-part-type="species" reg="multilobatus">multilobatus</tp:taxon-name-part></tp:taxon-name></italic> Golovatch et al., 2009</td><td rowspan="1" colspan="1">Laos, Luang Prabang Province, Nong Kiaw: Tham Pha Kouang, Cave B</td><td rowspan="1" colspan="1">Northern Laos</td><td rowspan="1" colspan="1">
                        <xref ref-type="bibr" rid="B8">Golovatch et al. 2009b</xref>
                      </td></tr><tr><td rowspan="1" colspan="1">39</td><td rowspan="1" colspan="1"><italic><tp:taxon-name><tp:taxon-name-part taxon-name-part-type="genus" reg="Eutrichodesmus">E.</tp:taxon-name-part> <tp:taxon-name-part taxon-name-part-type="species" reg="nadan">nadan</tp:taxon-name-part></tp:taxon-name></italic> Golovatch et al., 2016</td><td rowspan="1" colspan="1">Laos, Khammouane Province, Ban Nadan, Cave Tham Nadan</td><td rowspan="1" colspan="1">Central Laos</td><td rowspan="1" colspan="1">
                        <xref ref-type="bibr" rid="B13">Golovatch et al. 2016</xref>
                      </td></tr><tr><td rowspan="1" colspan="1">40</td><td rowspan="1" colspan="1"><italic><tp:taxon-name><tp:taxon-name-part taxon-name-part-type="genus" reg="Eutrichodesmus">E.</tp:taxon-name-part> <tp:taxon-name-part taxon-name-part-type="species" reg="obliteratus">obliteratus</tp:taxon-name-part></tp:taxon-name></italic> Golovatch et al., 2015</td><td rowspan="1" colspan="1">China, Guizhou Province, Guanling County, Huajiang Town, Cave Huashiban Dong (Slippery Cave)</td><td rowspan="1" colspan="1">South-western China</td><td rowspan="1" colspan="1">
                        <xref ref-type="bibr" rid="B11">Golovatch et al. 2015</xref>
                      </td></tr><tr><td rowspan="1" colspan="1">41</td><td rowspan="1" colspan="1"><italic><tp:taxon-name><tp:taxon-name-part taxon-name-part-type="genus" reg="Eutrichodesmus">E.</tp:taxon-name-part> <tp:taxon-name-part taxon-name-part-type="species" reg="parvus">parvus</tp:taxon-name-part></tp:taxon-name></italic> Liu &amp; Wesener, 2017</td><td rowspan="1" colspan="1">Laos, Huaphan Province, Cave Tham Nam Long</td><td rowspan="1" colspan="1">Eastern Laos</td><td rowspan="1" colspan="1">
                        <xref ref-type="bibr" rid="B30">Liu et al. 2017</xref>
                      </td></tr><tr><td rowspan="1" colspan="1">42</td><td rowspan="1" colspan="1"><italic><tp:taxon-name><tp:taxon-name-part taxon-name-part-type="genus" reg="Eutrichodesmus">E.</tp:taxon-name-part> <tp:taxon-name-part taxon-name-part-type="species" reg="peculiaris">peculiaris</tp:taxon-name-part></tp:taxon-name></italic> (Murakami, 1966)</td><td rowspan="1" colspan="1">Japan, Shikoku, Ehime Prefecture, Niihama, Oshima</td><td rowspan="1" colspan="1">Southwestern Japan</td><td rowspan="1" colspan="1"><xref ref-type="bibr" rid="B36">Murakami 1966</xref>; <xref ref-type="bibr" rid="B7">Golovatch et al. 2009a</xref>, <xref ref-type="bibr" rid="B9">2010</xref></td></tr><tr><td rowspan="1" colspan="1">43</td><td rowspan="1" colspan="1"><italic><tp:taxon-name><tp:taxon-name-part taxon-name-part-type="genus" reg="Eutrichodesmus">E.</tp:taxon-name-part> <tp:taxon-name-part taxon-name-part-type="species" reg="planatus">planatus</tp:taxon-name-part></tp:taxon-name></italic> Liu &amp; Tian, 2013</td><td rowspan="1" colspan="1">China, Guangxi Zhuang Autonomous Region, Hechi City, Liujia Town, Cave Zhenzhuyan</td><td rowspan="1" colspan="1">Southern China</td><td rowspan="1" colspan="1"><xref ref-type="bibr" rid="B27">Liu and Tian 2013</xref>; <xref ref-type="bibr" rid="B11">Golovatch et al. 2015</xref></td></tr><tr><td rowspan="1" colspan="1">44</td><td rowspan="1" colspan="1"><italic><tp:taxon-name><tp:taxon-name-part taxon-name-part-type="genus" reg="Eutrichodesmus">E.</tp:taxon-name-part> <tp:taxon-name-part taxon-name-part-type="species" reg="reductus">reductus</tp:taxon-name-part></tp:taxon-name></italic> Golovatch et al., 2009</td><td rowspan="1" colspan="1">Indonesia, Sulawesi Selatan, kab. Maros: Samanggi, Gua Saripa Cave</td><td rowspan="1" colspan="1">Eastern Indonesia: Sulawesi</td><td rowspan="1" colspan="1">
                        <xref ref-type="bibr" rid="B8">Golovatch et al. 2009b</xref>
                      </td></tr><tr><td rowspan="1" colspan="1">45</td><td rowspan="1" colspan="1"><italic><tp:taxon-name><tp:taxon-name-part taxon-name-part-type="genus" reg="Eutrichodesmus">E.</tp:taxon-name-part> <tp:taxon-name-part taxon-name-part-type="species" reg="regularis">regularis</tp:taxon-name-part></tp:taxon-name></italic> Golovatch et al., 2009</td><td rowspan="1" colspan="1">Vietnam, Lao Cai Province, Sa Pa, Hang Ta Phin Cave</td><td rowspan="1" colspan="1">North-western Vietnam</td><td rowspan="1" colspan="1">
                        <xref ref-type="bibr" rid="B8">Golovatch et al. 2009b</xref>
                      </td></tr><tr><td rowspan="1" colspan="1">46</td><td rowspan="1" colspan="1"><italic><tp:taxon-name><tp:taxon-name-part taxon-name-part-type="genus" reg="Eutrichodesmus">E.</tp:taxon-name-part> <tp:taxon-name-part taxon-name-part-type="species" reg="silvaticus">silvaticus</tp:taxon-name-part></tp:taxon-name></italic> (Haga, 1968)</td><td rowspan="1" colspan="1">Japan, Kyushu Island, Fukuoka Prefecture, Tagawa City, Hojoo-machi, Gooya</td><td rowspan="1" colspan="1">South-western Japan</td><td rowspan="1" colspan="1"><xref ref-type="bibr" rid="B15">Haga 1968</xref>;<break/><xref ref-type="bibr" rid="B9">Golovatch et al. 2010</xref></td></tr><tr><td rowspan="1" colspan="1">47</td><td rowspan="1" colspan="1"><italic><tp:taxon-name><tp:taxon-name-part taxon-name-part-type="genus" reg="Eutrichodesmus">E.</tp:taxon-name-part> <tp:taxon-name-part taxon-name-part-type="species" reg="similis">similis</tp:taxon-name-part></tp:taxon-name></italic> Golovatch et al., 2009</td><td rowspan="1" colspan="1">China, Guangxi Province, Mulun Nature Reserve, Gui Dong 2 Cave</td><td rowspan="1" colspan="1">Southern China</td><td rowspan="1" colspan="1"><xref ref-type="bibr" rid="B7">Golovatch et al. 2009a</xref>, <xref ref-type="bibr" rid="B11">2015</xref>; <xref ref-type="bibr" rid="B27">Liu and Tian 2013</xref></td></tr><tr><td rowspan="1" colspan="1">48</td><td rowspan="1" colspan="1"><italic><tp:taxon-name><tp:taxon-name-part taxon-name-part-type="genus" reg="Eutrichodesmus">E.</tp:taxon-name-part> <tp:taxon-name-part taxon-name-part-type="species" reg="simplex">simplex</tp:taxon-name-part></tp:taxon-name></italic> Liu &amp; Tian, 2013</td><td rowspan="1" colspan="1">China, Jiangxi Province, Fenyi County, Cave Taoyuan Dong</td><td rowspan="1" colspan="1">East-central China</td><td rowspan="1" colspan="1"><xref ref-type="bibr" rid="B27">Liu and Tian 2013</xref>; <xref ref-type="bibr" rid="B11">Golovatch et al. 2015</xref></td></tr><tr><td rowspan="1" colspan="1">49</td><td rowspan="1" colspan="1"><italic><tp:taxon-name><tp:taxon-name-part taxon-name-part-type="genus" reg="Eutrichodesmus">E.</tp:taxon-name-part> <tp:taxon-name-part taxon-name-part-type="species" reg="sketi">sketi</tp:taxon-name-part></tp:taxon-name></italic> Golovatch et al., 2015</td><td rowspan="1" colspan="1">China, Hunan Province, Longshan County, Huaoyan, Cave Feihu Dong</td><td rowspan="1" colspan="1">Central China</td><td rowspan="1" colspan="1">
                        <xref ref-type="bibr" rid="B11">Golovatch et al. 2015</xref>
                      </td></tr><tr><td rowspan="1" colspan="1">50</td><td rowspan="1" colspan="1"><italic><tp:taxon-name><tp:taxon-name-part taxon-name-part-type="genus" reg="Eutrichodesmus">E.</tp:taxon-name-part> <tp:taxon-name-part taxon-name-part-type="species" reg="spinatus">spinatus</tp:taxon-name-part></tp:taxon-name></italic> Liu &amp; Tian, 2013</td><td rowspan="1" colspan="1">China, Hunan Province, Sidu Town, Sidu Caves</td><td rowspan="1" colspan="1">Central China</td><td rowspan="1" colspan="1"><xref ref-type="bibr" rid="B27">Liu and Tian 2013</xref>; <xref ref-type="bibr" rid="B11">Golovatch et al. 2015</xref></td></tr><tr><td rowspan="1" colspan="1">51</td><td rowspan="1" colspan="1"><italic><tp:taxon-name><tp:taxon-name-part taxon-name-part-type="genus" reg="Eutrichodesmus">E.</tp:taxon-name-part> <tp:taxon-name-part taxon-name-part-type="species" reg="taiwanensis">taiwanensis</tp:taxon-name-part></tp:taxon-name></italic> Golovatch et al., 2010</td><td rowspan="1" colspan="1">Taiwan, Taipei City, Wenshan District, Chih-Nan Temple</td><td rowspan="1" colspan="1">All parts of Taiwan</td><td rowspan="1" colspan="1"><xref ref-type="bibr" rid="B9">Golovatch et al. 2010</xref>, <xref ref-type="bibr" rid="B10">2011</xref></td></tr><tr><td rowspan="1" colspan="1">52</td><td rowspan="1" colspan="1"><italic><tp:taxon-name><tp:taxon-name-part taxon-name-part-type="genus" reg="Eutrichodesmus">E.</tp:taxon-name-part> <tp:taxon-name-part taxon-name-part-type="species" reg="tenuis">tenuis</tp:taxon-name-part></tp:taxon-name></italic> Golovatch et al., 2015</td><td rowspan="1" colspan="1">China, Guizhou Province, Guanling County, Yong Ning Town, Cave Yun Dong (Cloud Cave)</td><td rowspan="1" colspan="1">South-western China</td><td rowspan="1" colspan="1">
                        <xref ref-type="bibr" rid="B11">Golovatch et al. 2015</xref>
                      </td></tr><tr><td rowspan="1" colspan="1">53</td><td rowspan="1" colspan="1"><italic><tp:taxon-name><tp:taxon-name-part taxon-name-part-type="genus" reg="Eutrichodesmus">E.</tp:taxon-name-part> <tp:taxon-name-part taxon-name-part-type="species" reg="triangularis">triangularis</tp:taxon-name-part></tp:taxon-name></italic> Golovatch et al., 2015</td><td rowspan="1" colspan="1">China, Sichuan Province, Beichuan County, Cave Yuan Dong</td><td rowspan="1" colspan="1">South-western China</td><td rowspan="1" colspan="1">
                        <xref ref-type="bibr" rid="B11">Golovatch et al. 2015</xref>
                      </td></tr><tr><td rowspan="1" colspan="1">54</td><td rowspan="1" colspan="1"><italic><tp:taxon-name><tp:taxon-name-part taxon-name-part-type="genus" reg="Eutrichodesmus">E.</tp:taxon-name-part> <tp:taxon-name-part taxon-name-part-type="species" reg="troglobius">troglobius</tp:taxon-name-part></tp:taxon-name></italic> Golovatch et al., 2015</td><td rowspan="1" colspan="1">China, Guizhou Province, Kaiyang, Cave Xianyan Dong</td><td rowspan="1" colspan="1">South-western China</td><td rowspan="1" colspan="1">
                        <xref ref-type="bibr" rid="B11">Golovatch et al. 2015</xref>
                      </td></tr><tr><td rowspan="1" colspan="1">55</td><td rowspan="1" colspan="1"><italic><tp:taxon-name><tp:taxon-name-part taxon-name-part-type="genus" reg="Eutrichodesmus">E.</tp:taxon-name-part> <tp:taxon-name-part taxon-name-part-type="species" reg="trontelji">trontelji</tp:taxon-name-part></tp:taxon-name></italic> Golovatch et al., 2015</td><td rowspan="1" colspan="1">China, Guizhou Province, Libo County, Libo, Cave Feng Dong</td><td rowspan="1" colspan="1">South-western China</td><td rowspan="1" colspan="1">
                        <xref ref-type="bibr" rid="B11">Golovatch et al. 2015</xref>
                      </td></tr></tbody></table></table-wrap></tp:treatment-sec><tp:treatment-sec sec-type="Updated diagnosis of the genus Eutrichodesmus Silvestri, 1910" id="SECID0E1HBG"><title>Updated diagnosis of the genus <italic><tp:taxon-name><tp:taxon-name-part taxon-name-part-type="genus" reg="Eutrichodesmus">Eutrichodesmus</tp:taxon-name-part></tp:taxon-name></italic> Silvestri, 1910.</title><p><xref ref-type="bibr" rid="B7">Golovatch et al. (2009a</xref>, <xref ref-type="bibr" rid="B8">2009b</xref>) provided a complete diagnosis of the genus, as well as the main structural details of all genera in the family <tp:taxon-name><tp:taxon-name-part taxon-name-part-type="family">Haplodesmidae</tp:taxon-name-part></tp:taxon-name>. It is therefore relatively easy to provide a morphological overview of <italic><tp:taxon-name><tp:taxon-name-part taxon-name-part-type="genus" reg="Eutrichodesmus">Eutrichodesmus</tp:taxon-name-part></tp:taxon-name></italic>. However, as the genus shares some characters with certain confamilial genera, i.e. <italic><tp:taxon-name><tp:taxon-name-part taxon-name-part-type="genus" reg="Cylindrodesmus">Cylindrodesmus</tp:taxon-name-part></tp:taxon-name></italic> Pocock, 1889; <italic><tp:taxon-name><tp:taxon-name-part taxon-name-part-type="genus" reg="Doratodesmus">Doratodesmus</tp:taxon-name-part></tp:taxon-name></italic> Cook <italic>in</italic> Cook and Collin, 1985; and <italic><tp:taxon-name><tp:taxon-name-part taxon-name-part-type="genus" reg="Helodesmus">Helodesmus</tp:taxon-name-part></tp:taxon-name></italic> Cook, 1896, a refined diagnosis seems to be warranted. The more so as, since 2009, 18 further species of <italic><tp:taxon-name><tp:taxon-name-part taxon-name-part-type="genus" reg="Eutrichodesmus">Eutrichodesmus</tp:taxon-name-part></tp:taxon-name></italic> have been described, adding a number of morphological traits across the genus (<xref ref-type="bibr" rid="B32">Makhan 2010</xref>; <xref ref-type="bibr" rid="B9">Golovatch et al. 2010</xref>, <xref ref-type="bibr" rid="B11">2015</xref>, <xref ref-type="bibr" rid="B13">2016</xref>; <xref ref-type="bibr" rid="B30">Liu et al. 2017</xref>; <xref ref-type="bibr" rid="B31">Liu and Wynne 2019</xref>). The amended diagnosis of <italic><tp:taxon-name><tp:taxon-name-part taxon-name-part-type="genus" reg="Eutrichodesmus">Eutrichodesmus</tp:taxon-name-part></tp:taxon-name></italic> is chiefly based on that by <xref ref-type="bibr" rid="B7">Golovatch et al. (2009a</xref>, <xref ref-type="bibr" rid="B8">2009b</xref>).</p><p>The genus <italic><tp:taxon-name><tp:taxon-name-part taxon-name-part-type="genus" reg="Eutrichodesmus">Eutrichodesmus</tp:taxon-name-part></tp:taxon-name></italic> differs from all other <tp:taxon-name><tp:taxon-name-part taxon-name-part-type="family">Haplodesmidae</tp:taxon-name-part></tp:taxon-name> by showing the following combination of characters. Body small (<abbrev xmlns:xlink="http://www.w3.org/1999/xlink" xlink:title="about, around, circa" id="ABBRID0EPLBG" xlink:type="simple">ca</abbrev>. 3.5–14 mm in length), with 19–20 rings; usually “doratodesmid” (= capable of volvation); conglobation usually complete, but sometimes incomplete. Tegument: collum and metaterga usually microgranulate and microvillose; prozonae often alveolate. Metatergawith or without mid-dorsal projections (outgrowths); usually with two or three rows of conspicuous tubercles (seldom four or more), often arranged mixostictic (irregular in axial direction) or, sometimes, isostictic (regular in axial direction). Paraterga short or long, usually lobulate. Ozopores usually present on rings 5, 7, 9, 10, 12, 13, 15–19, rarely reduced or absent; with or without porosteles. Gonopod: Coxae often microgranulate; usually abundantly setose, sometimes with a distolateral outgrowth. Telopodite usually long and slender; basal half of <abbrev xmlns:xlink="http://www.w3.org/1999/xlink" xlink:title="the main part of the gonopod pivoting on the coxa, including the prefemur, femorite and acropodite" id="ABBRID0ETLBG" xlink:type="simple">telopodite</abbrev> (= prefemoral part) densely setose; often with a distofemoral process, conspicuous, located laterally on femorite, sometimes absent. Acropodite well-developed, conspicuous. Solenomere often completely fused to <abbrev xmlns:xlink="http://www.w3.org/1999/xlink" xlink:title="the apical part of gonopod that starts from a prominent cingulum" id="ABBRID0EXLBG" xlink:type="simple">acropodite</abbrev> (<abbrev xmlns:xlink="http://www.w3.org/1999/xlink" xlink:title="an independent part of the gonopod acropodite that carries the seminal groove" id="ABBRID0E2LBG" xlink:type="simple">solenomere</abbrev> = <abbrev xmlns:xlink="http://www.w3.org/1999/xlink" xlink:title="the apical part of gonopod that starts from a prominent cingulum" id="ABBRID0E6LBG" xlink:type="simple">acropodite</abbrev>), rarely separated and forming a lobe. Seminal groove running on mesal side of prefemur, usually terminating at about halfway of <abbrev xmlns:xlink="http://www.w3.org/1999/xlink" xlink:title="the apical part of gonopod that starts from a prominent cingulum" id="ABBRID0EDMBG" xlink:type="simple">acropodite</abbrev> to distal region; with or without hairpad.</p></tp:treatment-sec><ref-list><ref id="B49"><mixed-citation xmlns:xlink="http://www.w3.org/1999/xlink" xlink:type="simple"><person-group><name name-style="western"><surname>Zhang</surname><given-names>C</given-names></name></person-group> (<year>1995b</year>) <article-title>Small <tp:taxon-name><tp:taxon-name-part taxon-name-part-type="subphylum">Myriapoda</tp:taxon-name-part></tp:taxon-name> in soil from China III. A new species of the milliped genus Nanocondylodesmus Zhang (<tp:taxon-name><tp:taxon-name-part taxon-name-part-type="class">Diplopoda</tp:taxon-name-part></tp:taxon-name>: <tp:taxon-name><tp:taxon-name-part taxon-name-part-type="order">Polydesmida</tp:taxon-name-part></tp:taxon-name>: <tp:taxon-name><tp:taxon-name-part taxon-name-part-type="family">Doratodesmidae</tp:taxon-name-part></tp:taxon-name>).</article-title><source>Acta Zootaxonomica Sinica</source><volume>20</volume>: <fpage>416</fpage>–<lpage>419</lpage>.</mixed-citation></ref><ref id="B9"><mixed-citation xmlns:xlink="http://www.w3.org/1999/xlink" xlink:type="simple"><person-group><name name-style="western"><surname>Golovatch</surname><given-names>SI</given-names></name><name name-style="western"><surname>Mikhaljova</surname><given-names>EV</given-names></name><name name-style="western"><surname>Korsós</surname><given-names>Z</given-names></name><name name-style="western"><surname>Chang</surname><given-names>H-W</given-names></name></person-group> (<year>2010</year>) <article-title>The millipede family <tp:taxon-name><tp:taxon-name-part taxon-name-part-type="family">Haplodesmidae</tp:taxon-name-part></tp:taxon-name> recorded in Taiwan for the first time, with the description of a new species.</article-title><source>Tropical Natural History</source><volume>10</volume>: <fpage>27</fpage>–<lpage>36</lpage>. <ext-link xlink:type="simple" ext-link-type="uri" xlink:href="https://li01.tci-thaijo.org/index.php/tnh/article/view/102938/82482">https://li01.tci-thaijo.org/index.php/tnh/article/view/102938/82482</ext-link></mixed-citation></ref><ref id="B11"><mixed-citation xmlns:xlink="http://www.w3.org/1999/xlink" xlink:type="simple"><person-group><name name-style="western"><surname>Golovatch</surname><given-names>SI</given-names></name><name name-style="western"><surname>Geoffroy</surname><given-names>JJ</given-names></name><name name-style="western"><surname>Mauriès</surname><given-names>JP</given-names></name><name name-style="western"><surname>VandenSpiegel</surname><given-names>DV</given-names></name></person-group> (<year>2015</year>) <article-title>Review of the millipede genus <italic><tp:taxon-name><tp:taxon-name-part taxon-name-part-type="genus">Eutrichodesmus</tp:taxon-name-part></tp:taxon-name></italic> Silvestri, 1910, in China, with descriptions of new cavernicolous species (<tp:taxon-name><tp:taxon-name-part taxon-name-part-type="class">Diplopoda</tp:taxon-name-part></tp:taxon-name>, <tp:taxon-name><tp:taxon-name-part taxon-name-part-type="order">Polydesmida</tp:taxon-name-part></tp:taxon-name>, <tp:taxon-name><tp:taxon-name-part taxon-name-part-type="family">Haplodesmidae</tp:taxon-name-part></tp:taxon-name>).</article-title><source>ZooKeys</source><volume>505</volume>: <fpage>1</fpage>–<lpage>46</lpage>. <ext-link xlink:type="simple" ext-link-type="doi" xlink:href="10.3897/zookeys.505.9862">https://doi.org/10.3897/zookeys.505.9862</ext-link></mixed-citation></ref><ref id="B8"><mixed-citation xmlns:xlink="http://www.w3.org/1999/xlink" xlink:type="simple"><person-group><name name-style="western"><surname>Golovatch</surname><given-names>SI</given-names></name><name name-style="western"><surname>Geoffroy</surname><given-names>J-J</given-names></name><name name-style="western"><surname>Mauriès</surname><given-names>J-P</given-names></name><name name-style="western"><surname>VandenSpiegel</surname><given-names>D</given-names></name></person-group> (<year>2009b</year>) <article-title>Review of the millipede genus <italic><tp:taxon-name><tp:taxon-name-part taxon-name-part-type="genus">Eutrichodesmus</tp:taxon-name-part></tp:taxon-name></italic> Silvestri, 1910 (<tp:taxon-name><tp:taxon-name-part taxon-name-part-type="class">Diplopoda</tp:taxon-name-part></tp:taxon-name>, <tp:taxon-name><tp:taxon-name-part taxon-name-part-type="order">Polydesmida</tp:taxon-name-part></tp:taxon-name>, <tp:taxon-name><tp:taxon-name-part taxon-name-part-type="family">Haplodesmidae</tp:taxon-name-part></tp:taxon-name>), with descriptions of new species.</article-title> In: <person-group><name name-style="western"><surname>Golovatch</surname><given-names>SI</given-names></name><name name-style="western"><surname>Mesibov</surname><given-names>R</given-names></name></person-group> (<role>Eds</role>) <issue-title>Advances in the Systematics of Diplopoda II.</issue-title><source>ZooKeys</source><volume>12</volume>: <fpage>1</fpage>–<lpage>46</lpage>. <ext-link xlink:type="simple" ext-link-type="doi" xlink:href="10.3897/zookeys.12.167">https://doi.org/10.3897/zookeys.12.167</ext-link></mixed-citation></ref><ref id="B13"><mixed-citation xmlns:xlink="http://www.w3.org/1999/xlink" xlink:type="simple"><person-group><name name-style="western"><surname>Golovatch</surname><given-names>SI</given-names></name><name name-style="western"><surname>Geoffroy</surname><given-names>JJ</given-names></name><name name-style="western"><surname>Mauriès</surname><given-names>JP</given-names></name><name name-style="western"><surname>VandenSpiegel</surname><given-names>D</given-names></name></person-group> (<year>2016</year>) <article-title>Four new species of the millipede genus <italic><tp:taxon-name><tp:taxon-name-part taxon-name-part-type="genus">Eutrichodesmus</tp:taxon-name-part></tp:taxon-name></italic> Silvestri, 1910, from caves in Indochina (<tp:taxon-name><tp:taxon-name-part taxon-name-part-type="class">Diplopoda</tp:taxon-name-part></tp:taxon-name>: <tp:taxon-name><tp:taxon-name-part taxon-name-part-type="order">Polydesmida</tp:taxon-name-part></tp:taxon-name>: <tp:taxon-name><tp:taxon-name-part taxon-name-part-type="family">Haplodesmidae</tp:taxon-name-part></tp:taxon-name>).</article-title><source><tp:taxon-name><tp:taxon-name-part taxon-name-part-type="phylum">Arthropoda</tp:taxon-name-part></tp:taxon-name> Selecta</source><volume>25</volume>: <fpage>247</fpage>–<lpage>256</lpage>. <ext-link xlink:type="simple" ext-link-type="doi" xlink:href="10.15298/arthsel.25.3.03">https://doi.org/10.15298/arthsel.25.3.03</ext-link></mixed-citation></ref><ref id="B20"><mixed-citation xmlns:xlink="http://www.w3.org/1999/xlink" xlink:type="simple"><person-group><name name-style="western"><surname>Huber</surname><given-names>BA</given-names></name><name name-style="western"><surname>Petcharad</surname><given-names>B</given-names></name><name name-style="western"><surname>Bumrungsri</surname><given-names>S</given-names></name></person-group> (<year>2015</year>) <article-title>Revision of the enigmatic Southeast Asian spider genus <italic><tp:taxon-name><tp:taxon-name-part taxon-name-part-type="genus">Savarna</tp:taxon-name-part></tp:taxon-name></italic> (<tp:taxon-name><tp:taxon-name-part taxon-name-part-type="order">Araneae</tp:taxon-name-part></tp:taxon-name>, <tp:taxon-name><tp:taxon-name-part taxon-name-part-type="family">Pholcidae</tp:taxon-name-part></tp:taxon-name>).</article-title><source>European Journal of Taxonomy</source><volume>160</volume>: <fpage>1</fpage>–<lpage>23</lpage>. <ext-link xlink:type="simple" ext-link-type="doi" xlink:href="10.5852/ejt.2015.160">https://doi.org/10.5852/ejt.2015.160</ext-link></mixed-citation></ref><ref id="B43"><mixed-citation xmlns:xlink="http://www.w3.org/1999/xlink" xlink:type="simple"><person-group><name name-style="western"><surname>Sinclair</surname><given-names>FG</given-names></name></person-group> (<year>1901</year>) <article-title>On the myriapods collected during the “Skeat Expedition” to the Malay Peninsula, 1899–1900.</article-title><source>Proceedings of the Zoological Society of London</source><volume>71</volume>(<issue>2</issue>): <fpage>505</fpage>–<lpage>533</lpage>. <ext-link xlink:type="simple" ext-link-type="doi" xlink:href="10.1111/j.1469-7998.1902.tb08186.x">https://doi.org/10.1111/j.1469-7998.1902.tb08186.x</ext-link></mixed-citation></ref><ref id="B17"><mixed-citation xmlns:xlink="http://www.w3.org/1999/xlink" xlink:type="simple"><person-group><name name-style="western"><surname>Hoffman</surname><given-names>RL</given-names></name></person-group> (<year>1977b</year>) <article-title><tp:taxon-name><tp:taxon-name-part taxon-name-part-type="class">Diplopoda</tp:taxon-name-part></tp:taxon-name> from Malayan caves collected by M. Pierre Strinati.</article-title><source>Revue suisse de Zoologie</source><volume>84</volume>: <fpage>699</fpage>–<lpage>719</lpage>. <ext-link xlink:type="simple" ext-link-type="doi" xlink:href="10.5962/bhl.part.91419">https://doi.org/10.5962/bhl.part.91419</ext-link></mixed-citation></ref><ref id="B7"><mixed-citation xmlns:xlink="http://www.w3.org/1999/xlink" xlink:type="simple"><person-group><name name-style="western"><surname>Golovatch</surname><given-names>SI</given-names></name><name name-style="western"><surname>Geoffroy</surname><given-names>J-J</given-names></name><name name-style="western"><surname>Mauriès</surname><given-names>J-P</given-names></name><name name-style="western"><surname>VandenSpiegel</surname><given-names>D</given-names></name></person-group> (<year>2009a</year>) <article-title>Review of the millipede family <tp:taxon-name><tp:taxon-name-part taxon-name-part-type="family">Haplodesmidae</tp:taxon-name-part></tp:taxon-name>, with descriptions of some new or poorly-known species (<tp:taxon-name><tp:taxon-name-part taxon-name-part-type="class">Diplopoda</tp:taxon-name-part></tp:taxon-name>, <tp:taxon-name><tp:taxon-name-part taxon-name-part-type="order">Polydesmida</tp:taxon-name-part></tp:taxon-name>).</article-title> In: <person-group><name name-style="western"><surname>Golovatch</surname><given-names>SI</given-names></name><name name-style="western"><surname>Mesibov</surname><given-names>R</given-names></name></person-group> (<role>Eds</role>) <issue-title>Advances in the Systematics of Diplopoda I.</issue-title><source>ZooKeys</source><volume>7</volume>: <fpage>1</fpage>–<lpage>53</lpage>. <ext-link xlink:type="simple" ext-link-type="doi" xlink:href="10.3897/zookeys.7.117">https://doi.org/10.3897/zookeys.7.117</ext-link></mixed-citation></ref><ref id="B30"><mixed-citation xmlns:xlink="http://www.w3.org/1999/xlink" xlink:type="simple"><person-group><name name-style="western"><surname>Liu</surname><given-names>W</given-names></name><name name-style="western"><surname>Golovatch</surname><given-names>SI</given-names></name><name name-style="western"><surname>Wesener</surname><given-names>T</given-names></name></person-group> (<year>2017</year>) <article-title>Four new species of the millipede genus <italic><tp:taxon-name><tp:taxon-name-part taxon-name-part-type="genus">Eutrichodesmus</tp:taxon-name-part></tp:taxon-name></italic> Silvestri, 1910 from Laos, including two with reduced ozopores (<tp:taxon-name><tp:taxon-name-part taxon-name-part-type="class">Diplopoda</tp:taxon-name-part></tp:taxon-name>, <tp:taxon-name><tp:taxon-name-part taxon-name-part-type="order">Polydesmida</tp:taxon-name-part></tp:taxon-name>, <tp:taxon-name><tp:taxon-name-part taxon-name-part-type="family">Haplodesmidae</tp:taxon-name-part></tp:taxon-name>).</article-title><source>ZooKeys</source><volume>660</volume>: <fpage>43</fpage>–<lpage>65</lpage>. <ext-link xlink:type="simple" ext-link-type="doi" xlink:href="10.3897/zookeys.660.11780">https://doi.org/10.3897/zookeys.660.11780</ext-link></mixed-citation></ref><ref id="B50"><mixed-citation xmlns:xlink="http://www.w3.org/1999/xlink" xlink:type="simple"><person-group><name name-style="western"><surname>Zhang</surname><given-names>C</given-names></name><name name-style="western"><surname>Wang</surname><given-names>D</given-names></name></person-group> (<year>1993</year>) <article-title><tp:taxon-name><tp:taxon-name-part taxon-name-part-type="class">Diplopoda</tp:taxon-name-part></tp:taxon-name> in caves of Yunnan – 1. A study of new genera and species of the millipede family <tp:taxon-name><tp:taxon-name-part taxon-name-part-type="family">Doratodesmidae</tp:taxon-name-part></tp:taxon-name> (<tp:taxon-name><tp:taxon-name-part taxon-name-part-type="class">Diplopoda</tp:taxon-name-part></tp:taxon-name>: <tp:taxon-name><tp:taxon-name-part taxon-name-part-type="order">Polydesmida</tp:taxon-name-part></tp:taxon-name>).</article-title> In: <person-group><name name-style="western"><surname>Linhua</surname><given-names>S</given-names></name><name name-style="western"><surname>Huaiyuan</surname><given-names>T</given-names></name></person-group> (<role>Eds</role>) <issue-title>Karst Landscape and Cave Tourism.</issue-title><source>China Environmental Science Press, Beijing</source>, <fpage>205</fpage>–<lpage>220</lpage>.</mixed-citation></ref><ref id="B16"><mixed-citation xmlns:xlink="http://www.w3.org/1999/xlink" xlink:type="simple"><person-group><name name-style="western"><surname>Hoffman</surname><given-names>RL</given-names></name></person-group> (<year>1977a</year>) <article-title>The systematic position of the diplopod family <tp:taxon-name><tp:taxon-name-part taxon-name-part-type="family">Doratodesmidae</tp:taxon-name-part></tp:taxon-name>, and description of a new genus from Malaya (<tp:taxon-name><tp:taxon-name-part taxon-name-part-type="order">Polydesmida</tp:taxon-name-part></tp:taxon-name>).</article-title><source>Pacific Insects</source><volume>17</volume>: <fpage>247</fpage>–<lpage>255</lpage>. <ext-link xlink:type="simple" ext-link-type="uri" xlink:href="https://pdfs.semanticscholar.org/c555/b4d3e834a208e5efce70a7082a5c72214833.pdf?_ga=2.53039848.1933375208.1589724031-587478136.1565937391">https://pdfs.semanticscholar.org/c555/b4d3e834a208e5efce70a7082a5c72214833.pdf?_ga=2.53039848.1933375208.1589724031-587478136.1565937391</ext-link></mixed-citation></ref><ref id="B45"><mixed-citation xmlns:xlink="http://www.w3.org/1999/xlink" xlink:type="simple"><person-group><name name-style="western"><surname>Verhoeff</surname><given-names>KW</given-names></name></person-group> (<year>1939</year>) <article-title>Zur Kenntnis ostasiatischer Diplopoden IV.</article-title><source>Zoologischer Anzeiger</source><volume>127</volume>: <fpage>273</fpage>–<lpage>285</lpage>.</mixed-citation></ref><ref id="B37"><mixed-citation xmlns:xlink="http://www.w3.org/1999/xlink" xlink:type="simple"><person-group><name name-style="western"><surname>Omine</surname><given-names>T</given-names></name></person-group> (<year>1982</year>) <article-title>Preliminary survey of soil fauna in the center of Iriomote-Island (riverside of the Itarashiki and Urauchi rivers). Main collection of <tp:taxon-name><tp:taxon-name-part taxon-name-part-type="order">Cryptostigmata</tp:taxon-name-part></tp:taxon-name>, <tp:taxon-name><tp:taxon-name-part taxon-name-part-type="subphylum">Myriapoda</tp:taxon-name-part></tp:taxon-name> and <tp:taxon-name><tp:taxon-name-part taxon-name-part-type="family">Formicidae</tp:taxon-name-part></tp:taxon-name>.</article-title><source>Journal of Okinawa University [Okinawa Daigaku Kiyo]</source><volume>2</volume>: <fpage>83</fpage>–<lpage>139</lpage>. [In Japanese]</mixed-citation></ref><ref id="B38"><mixed-citation xmlns:xlink="http://www.w3.org/1999/xlink" xlink:type="simple"><person-group><name name-style="western"><surname>Omine</surname><given-names>T</given-names></name><name name-style="western"><surname>Ito</surname><given-names>Y</given-names></name></person-group> (<year>1998</year>) <article-title>Abundance and diversity of soil macrofauna of forests of Yanbaru, northern montane part of Okinawa Island, with special reference to removal of undergrowth.</article-title><source>Journal of Okinawa University [Okidai Ronso]</source><volume>15</volume>: <fpage>131</fpage>–<lpage>159</lpage>.</mixed-citation></ref><ref id="B48"><mixed-citation xmlns:xlink="http://www.w3.org/1999/xlink" xlink:type="simple"><person-group><name name-style="western"><surname>Zhang</surname><given-names>C</given-names></name></person-group> (<year>1995a</year>) <article-title>Small <tp:taxon-name><tp:taxon-name-part taxon-name-part-type="subphylum">Myriapoda</tp:taxon-name-part></tp:taxon-name> in soil from China II. A new genus and species of the family <tp:taxon-name><tp:taxon-name-part taxon-name-part-type="family">Doratodesmidae</tp:taxon-name-part></tp:taxon-name> from Zhejiang Province (<tp:taxon-name><tp:taxon-name-part taxon-name-part-type="class">Diplopoda</tp:taxon-name-part></tp:taxon-name>: <tp:taxon-name><tp:taxon-name-part taxon-name-part-type="order">Polydesmida</tp:taxon-name-part></tp:taxon-name>).</article-title><source>Acta Zootaxonomica Sinica</source><volume>20</volume>: <fpage>411</fpage>–<lpage>415</lpage>.</mixed-citation></ref><ref id="B32"><mixed-citation xmlns:xlink="http://www.w3.org/1999/xlink" xlink:type="simple"><person-group><name name-style="western"><surname>Makhan</surname><given-names>D</given-names></name></person-group> (<year>2010</year>) <article-title><italic><tp:taxon-name><tp:taxon-name-part taxon-name-part-type="genus">Eutrichodesmus</tp:taxon-name-part> <tp:taxon-name-part taxon-name-part-type="species">soesilae</tp:taxon-name-part></tp:taxon-name></italic> sp. nov., a new millipede from Mt. Jinyun, Beibei, Chongqing, China (<tp:taxon-name><tp:taxon-name-part taxon-name-part-type="class">Diplopoda</tp:taxon-name-part></tp:taxon-name>, <tp:taxon-name><tp:taxon-name-part taxon-name-part-type="order">Polydesmida</tp:taxon-name-part></tp:taxon-name>, <tp:taxon-name><tp:taxon-name-part taxon-name-part-type="family">Haplodesmidae</tp:taxon-name-part></tp:taxon-name>).</article-title><source>Calodema</source><volume>110</volume>: <fpage>1</fpage>–<lpage>5</lpage>.</mixed-citation></ref><ref id="B34"><mixed-citation xmlns:xlink="http://www.w3.org/1999/xlink" xlink:type="simple"><person-group><name name-style="western"><surname>Miyosi</surname><given-names>Y</given-names></name></person-group> (<year>1951</year>) <article-title>Beiträge zur Kenntniss japanischer Myriopoden. 1. Aufsatz: Ueber eine Gattung von <tp:taxon-name><tp:taxon-name-part taxon-name-part-type="family">Leptodesmidae</tp:taxon-name-part></tp:taxon-name>.</article-title><source>Zoological Magazine</source><volume>60</volume>: <fpage>149</fpage>–<lpage>150</lpage>.</mixed-citation></ref><ref id="B46"><mixed-citation xmlns:xlink="http://www.w3.org/1999/xlink" xlink:type="simple"><person-group><name name-style="western"><surname>Wang</surname><given-names>YM</given-names></name></person-group> (<year>1958</year>) <article-title>Serica 1i: On <tp:taxon-name><tp:taxon-name-part taxon-name-part-type="class">Diplopoda</tp:taxon-name-part></tp:taxon-name> from Taiwan with a new strongylosomid.</article-title><source>Quarterly Journal of the Taiwan Museum</source><volume>11</volume>: <fpage>340</fpage>–<lpage>344</lpage>.</mixed-citation></ref><ref id="B21"><mixed-citation xmlns:xlink="http://www.w3.org/1999/xlink" xlink:type="simple"><person-group><name name-style="western"><surname>Karasawa</surname><given-names>S</given-names></name><name name-style="western"><surname>Beaulieu</surname><given-names>F</given-names></name><name name-style="western"><surname>Sasaki</surname><given-names>T</given-names></name><name name-style="western"><surname>Bonato</surname><given-names>L</given-names></name><name name-style="western"><surname>Hagino</surname><given-names>Y</given-names></name><name name-style="western"><surname>Hayashi</surname><given-names>M</given-names></name><name name-style="western"><surname>Itoh</surname><given-names>R</given-names></name><name name-style="western"><surname>Kishimoto</surname><given-names>T</given-names></name><name name-style="western"><surname>Nakamura</surname><given-names>O</given-names></name><name name-style="western"><surname>Nomura</surname><given-names>S</given-names></name><name name-style="western"><surname>Nunomura</surname><given-names>N</given-names></name><name name-style="western"><surname>Sakayori</surname><given-names>H</given-names></name><name name-style="western"><surname>Sawada</surname><given-names>Y</given-names></name><name name-style="western"><surname>Suwa</surname><given-names>Y</given-names></name><name name-style="western"><surname>Tanaka</surname><given-names>S</given-names></name><name name-style="western"><surname>Tanabe</surname><given-names>T</given-names></name><name name-style="western"><surname>Tanikawa</surname><given-names>A</given-names></name><name name-style="western"><surname>Hijii</surname><given-names>N</given-names></name></person-group> (<year>2008</year>) <article-title>Bird’s nest ferns as reservoirs of soil arthropod biodiversity in a Japanese subtropical rainforest.</article-title><source>Edaphologia</source><volume>83</volume>: <fpage>11</fpage>–<lpage>30</lpage>. <ext-link xlink:type="simple" ext-link-type="uri" xlink:href="https://pdfs.semanticscholar.org/afaf/d3e99835f579fa685cbb689861041db015dc.pdf?_ga=2.219724761.1933375208.1589724031-587478136.1565937391">https://pdfs.semanticscholar.org/afaf/d3e99835f579fa685cbb689861041db015dc.pdf?_ga=2.219724761.1933375208.1589724031-587478136.1565937391</ext-link></mixed-citation></ref><ref id="B41"><mixed-citation xmlns:xlink="http://www.w3.org/1999/xlink" xlink:type="simple"><person-group><name name-style="western"><surname>Silvestri</surname><given-names>F</given-names></name></person-group> (<year>1910</year>) <article-title>Descrizione preliminari di nuovi generi di Diplopodi.</article-title><source>Zoologischer Anzeiger</source><volume>35</volume>: <fpage>357</fpage>–<lpage>364</lpage>.</mixed-citation></ref><ref id="B5"><mixed-citation xmlns:xlink="http://www.w3.org/1999/xlink" xlink:type="simple"><person-group><name name-style="western"><surname>Enghoff</surname><given-names>H</given-names></name><name name-style="western"><surname>Golovatch</surname><given-names>SI</given-names></name><name name-style="western"><surname>Anh</surname><given-names>ND</given-names></name></person-group> (<year>2004</year>) <article-title>A review of the millipede fauna of Vietnam (<tp:taxon-name><tp:taxon-name-part taxon-name-part-type="class">Diplopoda</tp:taxon-name-part></tp:taxon-name>).</article-title><source><tp:taxon-name><tp:taxon-name-part taxon-name-part-type="phylum">Arthropoda</tp:taxon-name-part></tp:taxon-name> Selecta</source><volume>13</volume>: <fpage>29</fpage>–<lpage>43</lpage>.</mixed-citation></ref><ref id="B27"><mixed-citation xmlns:xlink="http://www.w3.org/1999/xlink" xlink:type="simple"><person-group><name name-style="western"><surname>Liu</surname><given-names>W</given-names></name><name name-style="western"><surname>Tian</surname><given-names>M</given-names></name></person-group> (<year>2013</year>) <article-title>Four new cavernicolous species of the millipede genus <italic><tp:taxon-name><tp:taxon-name-part taxon-name-part-type="genus">Eutrichodesmus</tp:taxon-name-part></tp:taxon-name></italic> Silvestri, 1910 from southern China (<tp:taxon-name><tp:taxon-name-part taxon-name-part-type="class">Diplopoda</tp:taxon-name-part></tp:taxon-name>: <tp:taxon-name><tp:taxon-name-part taxon-name-part-type="order">Polydesmida</tp:taxon-name-part></tp:taxon-name>: <tp:taxon-name><tp:taxon-name-part taxon-name-part-type="family">Haplodesmidae</tp:taxon-name-part></tp:taxon-name>).</article-title><source>Zootaxa</source><volume>3734</volume>: <fpage>281</fpage>–<lpage>291</lpage>. <ext-link xlink:type="simple" ext-link-type="doi" xlink:href="10.11646/zootaxa.3734.2.11">https://doi.org/10.11646/zootaxa.3734.2.11</ext-link></mixed-citation></ref><ref id="B35"><mixed-citation xmlns:xlink="http://www.w3.org/1999/xlink" xlink:type="simple"><person-group><name name-style="western"><surname>Miyosi</surname><given-names>Y</given-names></name></person-group> (<year>1956</year>) <article-title>Beiträge zur Kenntnis japanischer Myriopoden. 17. Aufsatz: Über eine neue Gattung von <tp:taxon-name><tp:taxon-name-part taxon-name-part-type="family">Oniscodesmidae</tp:taxon-name-part></tp:taxon-name> und eine neue Art von Monotarsobius.</article-title><source>Zoological Magazine</source><volume>65</volume>: <fpage>311</fpage>–<lpage>314</lpage>.</mixed-citation></ref><ref id="B18"><mixed-citation xmlns:xlink="http://www.w3.org/1999/xlink" xlink:type="simple"><person-group><name name-style="western"><surname>Hoffman</surname><given-names>RL</given-names></name></person-group> (<year>1982a</year>) <article-title>A new genus and species of doratodesmid millipede from Thailand.</article-title><source>Archives des Sciences</source><volume>35</volume>: <fpage>87</fpage>–<lpage>93</lpage>.</mixed-citation></ref><ref id="B31"><mixed-citation xmlns:xlink="http://www.w3.org/1999/xlink" xlink:type="simple"><person-group><name name-style="western"><surname>Liu</surname><given-names>W</given-names></name><name name-style="western"><surname>Wynne</surname><given-names>JJ</given-names></name></person-group> (<year>2019</year>) Cave millipede diversity with the description of six new species from Guangxi, China 30: 57–94. <ext-link xlink:type="simple" ext-link-type="doi" xlink:href="10.3897/subtbiol.30.35559.figure10">https://doi.org/10.3897/subtbiol.30.35559.figure10</ext-link></mixed-citation></ref><ref id="B36"><mixed-citation xmlns:xlink="http://www.w3.org/1999/xlink" xlink:type="simple"><person-group><name name-style="western"><surname>Murakami</surname><given-names>Y</given-names></name></person-group> (<year>1966</year>) <article-title>Postembryonic development of the common <tp:taxon-name><tp:taxon-name-part taxon-name-part-type="subphylum">Myriapoda</tp:taxon-name-part></tp:taxon-name> in Japan XXI. A new genus of the family <tp:taxon-name><tp:taxon-name-part taxon-name-part-type="family">Oniscodesmidae</tp:taxon-name-part></tp:taxon-name> and a new species of the genus <italic><tp:taxon-name><tp:taxon-name-part taxon-name-part-type="genus">Arachandrodesmus</tp:taxon-name-part></tp:taxon-name></italic> (<tp:taxon-name><tp:taxon-name-part taxon-name-part-type="family">Cryptodesmidae</tp:taxon-name-part></tp:taxon-name>).</article-title><source>Zoological Magazine</source><volume>75</volume>: <fpage>30</fpage>–<lpage>33</lpage>.</mixed-citation></ref><ref id="B15"><mixed-citation xmlns:xlink="http://www.w3.org/1999/xlink" xlink:type="simple"><person-group><name name-style="western"><surname>Haga</surname><given-names>A</given-names></name></person-group> (<year>1968</year>) Japanese Millipedes. Private publication, 11 pp. [6 pls., In Japanese]</mixed-citation></ref><ref id="B10"><mixed-citation xmlns:xlink="http://www.w3.org/1999/xlink" xlink:type="simple"><person-group><name name-style="western"><surname>Golovatch</surname><given-names>SI</given-names></name><name name-style="western"><surname>Mikhaljova</surname><given-names>EV</given-names></name><name name-style="western"><surname>Chang</surname><given-names>H-W</given-names></name></person-group> (<year>2011</year>) <article-title>The millipede family <tp:taxon-name><tp:taxon-name-part taxon-name-part-type="family">Cryptodesmidae</tp:taxon-name-part></tp:taxon-name>, <tp:taxon-name><tp:taxon-name-part taxon-name-part-type="family">Pyrgodesmidae</tp:taxon-name-part></tp:taxon-name>, <tp:taxon-name><tp:taxon-name-part taxon-name-part-type="family">Opisotretidae</tp:taxon-name-part></tp:taxon-name> and <tp:taxon-name><tp:taxon-name-part taxon-name-part-type="family">Xystodesmidae</tp:taxon-name-part></tp:taxon-name> in Taiwan (<tp:taxon-name><tp:taxon-name-part taxon-name-part-type="class">Diplopoda</tp:taxon-name-part></tp:taxon-name>, <tp:taxon-name><tp:taxon-name-part taxon-name-part-type="order">Polydesmida</tp:taxon-name-part></tp:taxon-name>).</article-title><source>Tropical Natural History</source><volume>11</volume>: <fpage>119</fpage>–<lpage>134</lpage>. <ext-link xlink:type="simple" ext-link-type="uri" xlink:href="https://li01.tci-thaijo.org/index.php/tnh/article/view/102999/82543">https://li01.tci-thaijo.org/index.php/tnh/article/view/102999/82543</ext-link></mixed-citation></ref><ref id="B14"><mixed-citation xmlns:xlink="http://www.w3.org/1999/xlink" xlink:type="simple"><person-group><name name-style="western"><surname>Golovatch</surname><given-names>SI</given-names></name><name name-style="western"><surname>Liu</surname><given-names>W</given-names></name></person-group> (<year>2020</year>) <article-title>Diversity, distribution patterns, and fauno-genesis of the millipedes (<tp:taxon-name><tp:taxon-name-part taxon-name-part-type="class">Diplopoda</tp:taxon-name-part></tp:taxon-name>) of mainland China.</article-title> In: <person-group><name name-style="western"><surname>Korsós</surname><given-names>Z</given-names></name><name name-style="western"><surname>Dányi</surname><given-names>L</given-names></name></person-group> (<role>Eds</role>) <issue-title>Proceedings of the 18th International Congress of Myriapodology, Budapest, Hungary.</issue-title><source>ZooKeys</source><volume>930</volume>: <fpage>153</fpage>–<lpage>198</lpage>. <ext-link xlink:type="simple" ext-link-type="doi" xlink:href="10.3897/zookeys.930.47513">https://doi.org/10.3897/zookeys.930.47513</ext-link></mixed-citation></ref></ref-list></tp:taxon-treatment>
