# Supplementary material for: A new micropolydesmoid millipede of the genus Eutrichodesmus Silvestri, 1910 from Cambodia, with a key to species in mainland Southeast Asia (Diplopoda, Polydesmida, Haplodesmidae)
Source: Zookeys. 2020 Nov 24;996:59–91. doi: 10.3897/zookeys.996.57411 (PMC7710679; doi:10.3897/zookeys.996.57411)
Supplement: XML Treatment for Eutrichodesmus cambodiensis [file zookeys.996.57411-treatment2.xml]

<!DOCTYPE tp:taxon-treatment
  PUBLIC "-//TaxonX//DTD Taxonomic Treatment Publishing DTD v0 20100105//EN" "tax-treatment-NSO.dtd">
<tp:taxon-treatment xmlns:tp="http://www.plazi.org/taxpub"><tp:treatment-meta><kwd-group><label>Taxon classification</label><kwd><named-content xmlns:xlink="http://www.w3.org/1999/xlink" content-type="kingdom">Animalia</named-content></kwd><kwd><named-content xmlns:xlink="http://www.w3.org/1999/xlink" content-type="order">Polydesmidea</named-content></kwd><kwd><named-content xmlns:xlink="http://www.w3.org/1999/xlink" content-type="family">Haplodesmidae</named-content></kwd></kwd-group><mixed-citation publication-type="journal"><person-group><name><surname>Srisonchai</surname><given-names>Ruttapon</given-names></name><name><surname>Likhitrakarn</surname><given-names>Natdanai</given-names></name><name><surname>Sutcharit</surname><given-names>Chirasak</given-names></name><name><surname>Jeratthitikul</surname><given-names>Ekgachai</given-names></name><name><surname>Siriwut</surname><given-names>Warut</given-names></name><name><surname>Thrach</surname><given-names>Phanara</given-names></name><name><surname>Chhuoy</surname><given-names>Samol</given-names></name><name><surname>Ngor</surname><given-names>Peng Bun</given-names></name><name><surname>Panha</surname><given-names>Somsak</given-names></name></person-group><article-title>A new micropolydesmoid millipede of the genus <italic><tp:taxon-name><tp:taxon-name-part taxon-name-part-type="genus" reg="Eutrichodesmus">Eutrichodesmus</tp:taxon-name-part></tp:taxon-name></italic> Silvestri, 1910 from Cambodia, with a key to species in mainland Southeast Asia (<tp:taxon-name><tp:taxon-name-part taxon-name-part-type="class">Diplopoda</tp:taxon-name-part></tp:taxon-name>, <tp:taxon-name><tp:taxon-name-part taxon-name-part-type="order">Polydesmida</tp:taxon-name-part></tp:taxon-name>, <tp:taxon-name><tp:taxon-name-part taxon-name-part-type="family">Haplodesmidae</tp:taxon-name-part></tp:taxon-name>)</article-title><source>Zookeys</source><day>24</day><month>11</month><year>2020</year><volume>996</volume><fpage>59</fpage><lpage>91</lpage><pub-id pub-id-type="doi">10.3897/zookeys.996.57411</pub-id></mixed-citation></tp:treatment-meta><tp:nomenclature><tp:taxon-name><object-id xmlns:xlink="http://www.w3.org/1999/xlink" content-type="arpha" xlink:type="simple">8155AF98-9B65-517A-B7D1-18DEC16174A0</object-id>
              <tp:taxon-name-part taxon-name-part-type="genus" reg="Eutrichodesmus">Eutrichodesmus</tp:taxon-name-part>
              <tp:taxon-name-part taxon-name-part-type="species" reg="cambodiensis">cambodiensis</tp:taxon-name-part>
              <object-id xmlns:xlink="http://www.w3.org/1999/xlink" content-type="zoobank" xlink:type="simple">http://zoobank.org/10A8DC52-D01C-4892-8B20-88D9F0EBB009</object-id>
            </tp:taxon-name><tp:taxon-authority>Srisonchai &amp; Panha</tp:taxon-authority><tp:taxon-status xmlns:xlink="http://www.w3.org/1999/xlink" xlink:type="simple">sp. nov.</tp:taxon-status><xref ref-type="fig" rid="F1">Figures 1</xref><xref ref-type="fig" rid="F2">, 2</xref><xref ref-type="fig" rid="F3">, 3</xref><xref ref-type="fig" rid="F4">, 4</xref><xref ref-type="fig" rid="F5">, 5W</xref><xref ref-type="fig" rid="F7">, 7T</xref><xref ref-type="fig" rid="F9">, 9</xref><xref ref-type="fig" rid="F10">, 10</xref></tp:nomenclature><tp:treatment-sec sec-type="material" id="SECID0EUOBG"><title>Material examined.</title><p><bold><italic>Holotype</italic></bold> male (<named-content xmlns:xlink="http://www.w3.org/1999/xlink" content-type="dwc:institutional_code" xlink:type="simple">CUMZ</named-content>–hpd0001), CAMBODIA, Kampot Province, Dang Tong District, near Wat Phnom Small, limestone hills, <named-content xmlns:xlink="http://www.w3.org/1999/xlink" content-type="dwc:verbatimCoordinates" xlink:type="simple"><named-content content-type="geo-json" specific-use="{&#34;type&#34;:&#34;Point&#34;,&#34;coordinates&#34;:[104.525000,10.703333]}" id="NCID0EHPBG" xlink:type="simple">10°42'12"N, 104°31'30"E</named-content></named-content>, <abbrev xmlns:xlink="http://www.w3.org/1999/xlink" xlink:title="about, around, circa" id="ABBRID0EMPBG" xlink:type="simple">ca</abbrev>. 47 m <abbrev xmlns:xlink="http://www.w3.org/1999/xlink" xlink:title="above mean sea level" id="ABBRID0EQPBG" xlink:type="simple">AMSL</abbrev>, leg. C. Sutcharit, W. Siriwut, E. Jerutthitikul, P. Trach, S. Chuoy &amp; R. Srisonchai (locatily no. C041), 16 September 2019. <bold><italic>Paratypes</italic>.</bold> Twenty-three males, fifteen females (<named-content xmlns:xlink="http://www.w3.org/1999/xlink" content-type="dwc:institutional_code" xlink:type="simple">CUMZ</named-content>–hpd0002), same data as holotype. Six males and six females (<named-content xmlns:xlink="http://www.w3.org/1999/xlink" content-type="dwc:institutional_code" xlink:type="simple">CUMZ</named-content>–hpd0002) CAMBODIA, Kampot Province, Banteay Meas District, Prasat Phnom Totong, <named-content xmlns:xlink="http://www.w3.org/1999/xlink" content-type="dwc:verbatimCoordinates" xlink:type="simple"><named-content content-type="geo-json" specific-use="{&#34;type&#34;:&#34;Point&#34;,&#34;coordinates&#34;:[104.523056,10.696944]}" id="NCID0EFQBG" xlink:type="simple">10°41'49"N, 104°31'23"E</named-content></named-content>, <abbrev xmlns:xlink="http://www.w3.org/1999/xlink" xlink:title="about, around, circa" id="ABBRID0EKQBG" xlink:type="simple">ca</abbrev>. 31 m <abbrev xmlns:xlink="http://www.w3.org/1999/xlink" xlink:title="above mean sea level" id="ABBRID0EOQBG" xlink:type="simple">AMSL</abbrev>, leg. C. Sutcharit, W. Siriwut, E. Jerutthitikul, P. Trach, S. Chuoy &amp; R. Srisonchai (locatily no. C042), 16 September 2019. One male, one female (<abbrev xmlns:xlink="http://www.w3.org/1999/xlink" content-type="institution" xlink:title="the collection of the Inland Fisheries Research and Development Institute, Cambodia" id="ABBRID0ESQBG" xlink:type="simple">CIFI</abbrev>), same data as holotype. One male (ZRC_ENT00014160), one female (ZRC_ENT00014161), same data as holotype. <bold><italic>Further specimens, non-types</italic>.</bold> Two broken males, two broken females, one male without gonopods, eight juveniles, two males and two females prepared for DNA extraction (<named-content xmlns:xlink="http://www.w3.org/1999/xlink" content-type="dwc:institutional_code" xlink:type="simple">CUMZ</named-content>–hpd0002), same data as for holotype.</p></tp:treatment-sec><tp:treatment-sec sec-type="etymology" id="SECID0EARBG"><title>Etymology.</title><p>The specific epithet reflects the name of the country “<italic>Cambodia</italic>” where all specimens were collected and to which the new species appears to be endemic; adjective.</p></tp:treatment-sec><tp:treatment-sec sec-type="diagnosis" id="SECID0EIRBG"><title>Diagnosis.</title><p>Body with incomplete volvation; metaterga with three transverse rows of regular and round tubercles, but no mid-dorsal projection (outgrowth) on metaterga; distofemoral process on gonopod <abbrev xmlns:xlink="http://www.w3.org/1999/xlink" xlink:title="the main part of the gonopod pivoting on the coxa, including the prefemur, femorite and acropodite" id="ABBRID0EORBG" xlink:type="simple">telopodite</abbrev> very short, inconspicuous. Similar in all these characters to <italic><tp:taxon-name><tp:taxon-name-part taxon-name-part-type="genus" reg="Eutrichodesmus">E.</tp:taxon-name-part> <tp:taxon-name-part taxon-name-part-type="species" reg="griseus">griseus</tp:taxon-name-part></tp:taxon-name></italic> Golovatch et al., 2009, but differs in having (1) live specimens and freshly preserved material pale greyish-brown or pale brown in colour; (2) the limbus crenulate, but not spinulate, crenulations being slightly longer than broad; (3) the <abbrev xmlns:xlink="http://www.w3.org/1999/xlink" xlink:title="the apical part of gonopod that starts from a prominent cingulum" id="ABBRID0E4RBG" xlink:type="simple">acropodite</abbrev> curved and long, unciform, attenuated near tip; with a free <abbrev xmlns:xlink="http://www.w3.org/1999/xlink" xlink:title="an independent part of the gonopod acropodite that carries the seminal groove" id="ABBRID0EBSBG" xlink:type="simple">solenomere</abbrev> starting from about midway; and (4) the <abbrev xmlns:xlink="http://www.w3.org/1999/xlink" xlink:title="an independent part of the gonopod acropodite that carries the seminal groove" id="ABBRID0EFSBG" xlink:type="simple">solenomere</abbrev> digitiform, papillate, without hairpad.</p></tp:treatment-sec><tp:treatment-sec sec-type="description" id="SECID0EJSBG"><title>Description.</title><p>Body length 5–7 mm (male) or 6–8 mm (female); width of mid-body metazonae <abbrev xmlns:xlink="http://www.w3.org/1999/xlink" xlink:title="about, around, circa" id="ABBRID0EPSBG" xlink:type="simple">ca</abbrev>. 0.9 mm (male) or <abbrev xmlns:xlink="http://www.w3.org/1999/xlink" xlink:title="about, around, circa" id="ABBRID0ETSBG" xlink:type="simple">ca</abbrev>. 1.2 mm (female). In width, head &lt; collum &lt; 2 = 3 &lt; 4 &lt; 5–17, thereafter body gradually tapering towards telson. Females apparently longer and larger than males.</p><p><bold><italic>Colour</italic></bold> (Fig. <xref ref-type="fig" rid="F1">1</xref>). Live specimens pallid greyish-brown or brown: head grey; antennae pale brown; collum, metaterga and paraterga greyish-brown; surface below paraterga, prozonae, sterna and legs brown. Specimens in alcohol after six months of presevration nearly the same in colour as in life.</p><fig id="F1" position="float" orientation="portrait"><object-id xmlns:xlink="http://www.w3.org/1999/xlink" content-type="doi" xlink:type="simple">10.3897/zookeys.996.57411.figure1</object-id><object-id xmlns:xlink="http://www.w3.org/1999/xlink" content-type="arpha" xlink:type="simple">8ADB76FA-5647-5DAB-9482-E1DB664DA2EF</object-id><label>Figure 1.</label><caption><p>Photographs of live <italic><tp:taxon-name><tp:taxon-name-part taxon-name-part-type="genus" reg="Eutrichodesmus">Eutrichodesmus</tp:taxon-name-part> <tp:taxon-name-part taxon-name-part-type="species" reg="cambodiensis">cambodiensis</tp:taxon-name-part></tp:taxon-name></italic> sp. nov., paratypes (<named-content xmlns:xlink="http://www.w3.org/1999/xlink" content-type="dwc:institutional_code" xlink:type="simple">CUMZ</named-content>–hapld00002) <bold>A</bold> pairs of mating couples <bold>B</bold> male and <bold>C</bold> mating couple. Not to scale.</p></caption><graphic xmlns:xlink="http://www.w3.org/1999/xlink" xlink:href="zookeys-996-059-g001.jpg" position="float" orientation="portrait" xlink:type="simple" id="oo_478823.jpg"><uri content-type="original_file" xlink:type="simple">https://binary.pensoft.net/fig/478823</uri></graphic></fig><p><bold><italic>Body</italic></bold> (Fig. <xref ref-type="fig" rid="F2">2A</xref>). General appearance as in Fig. <xref ref-type="fig" rid="F2">2A</xref>. Body long and slender. Adults with 20 rings. Volvation incomplete because of a slender body and short paraterga.</p><fig id="F2" position="float" orientation="portrait"><object-id xmlns:xlink="http://www.w3.org/1999/xlink" content-type="doi" xlink:type="simple">10.3897/zookeys.996.57411.figure2</object-id><object-id xmlns:xlink="http://www.w3.org/1999/xlink" content-type="arpha" xlink:type="simple">E875D5B4-3B99-58D3-9C5B-636C97EEDDD8</object-id><label>Figure 2.</label><caption><p><italic><tp:taxon-name><tp:taxon-name-part taxon-name-part-type="genus" reg="Eutrichodesmus">Eutrichodesmus</tp:taxon-name-part> <tp:taxon-name-part taxon-name-part-type="species" reg="cambodiensis">cambodiensis</tp:taxon-name-part></tp:taxon-name></italic> sp. nov., male paratype (<named-content xmlns:xlink="http://www.w3.org/1999/xlink" content-type="dwc:institutional_code" xlink:type="simple">CUMZ</named-content>–hpd0002) <bold>A</bold> whole body part <bold>B</bold> head and antenna <bold>C</bold> head and collum <bold>D</bold> antenna <bold>E</bold> anterior body part <bold>F</bold> body rings 9–13 (arrowhead points to ozopore) <bold>G</bold> posteriormost body rings and telson <bold>A</bold> lateral view <bold>B</bold> anterior view <bold>C, E–G</bold> dorsal view. Scale bars: 0.3 mm (<bold>B, C</bold>), 0.3 mm (<bold>E–G</bold>).</p></caption><graphic xmlns:xlink="http://www.w3.org/1999/xlink" xlink:href="zookeys-996-059-g002.jpg" position="float" orientation="portrait" xlink:type="simple" id="oo_478824.jpg"><uri content-type="original_file" xlink:type="simple">https://binary.pensoft.net/fig/478824</uri></graphic></fig><p><bold><italic>Head</italic></bold> (Fig. <xref ref-type="fig" rid="F2">2B, C</xref>). Slightly transverse, wider than high, densely pilose, not covered with collum from above. Vertex microvillose and microgranulate. A pair of small, poorly separated, paramedian knobs above antennal sockets. Isthmus between antennae <abbrev xmlns:xlink="http://www.w3.org/1999/xlink" xlink:title="about, around, circa" id="ABBRID0EUWBG" xlink:type="simple">ca</abbrev>. 1.3 times as wide as diameter of antennal socket. Epicranial suture deep and conspicuous. Labrum and genae sparsely setose.</p><p><bold><italic>Antennae</italic></bold> (Fig. <xref ref-type="fig" rid="F2">2B, D</xref>). Short and stout, clavate, densely setose, setae being long.</p><p>Antennomere 6 longest, with a group of bacilliform sensilla located inside a shallow distolateral pit near tip of each of antennomeres 5 and 6. Antennomere 8 with four sensory cones apically.</p><p><bold><italic>Collum</italic></bold> (Figs <xref ref-type="fig" rid="F2">2A, C, E</xref>; <xref ref-type="fig" rid="F3">3A</xref>). Large, nearly semi-circular, a little broader than head, with regular and rounded tubercles arranged in five transverse rows: usually 7+7 tubercles in anterior (first) row, followed by 4+4, 1(0)+1(0), 3+3 and 4+4 tubercles in rows 2–5, respectively. Anterior margin truncate, slightly elevated, resembling that in <italic><tp:taxon-name><tp:taxon-name-part taxon-name-part-type="genus" reg="Eutrichodesmus">E.</tp:taxon-name-part> <tp:taxon-name-part taxon-name-part-type="species" reg="griseus">griseus</tp:taxon-name-part></tp:taxon-name></italic> or some species of <tp:taxon-name><tp:taxon-name-part taxon-name-part-type="family">Pyrgodesmidae</tp:taxon-name-part></tp:taxon-name>. Posterior margin round. Lateral margin narrow, directed laterad.</p><p><bold><italic>Tegument</italic></bold>. Overall quite dull, some specimens encrusted with dirt. Head mostly microgranulate (labrum and clypeus smooth). Collum microvillose. Prozonae finely alveolate.</p><p>Suture between pro- and metazonae quite shallow and broad, more strongly alveolate and microgranulate than prozonae. Metaterga, paraterga, surface below paraterga, sterna, epiproct and hypoproct microgranulate and microvillose. Legs smooth.</p><p><bold><italic>Metaterga</italic></bold> (Figs <xref ref-type="fig" rid="F2">2A, E–G</xref>; <xref ref-type="fig" rid="F3">3A–C</xref>). Metaterga2–19 each with three transverse rows of undiffentiated tubercles, pattern isostictic (arrangement regular in axial position). Anterior, intermediate and posterior rows each with 4+4 tubercles; those in second row on body rings 5–19 larger than in other rows. Each tubercle anteriorly with a short, spatulate, bisegmented seta. Mid-dorsal (axial) line missing.</p><p><bold><italic>Limbus</italic></bold> (Fig. <xref ref-type="fig" rid="F3">3F</xref>). Crenulate, each lobulation being slightly longer than broad, tip round.</p><p><bold><italic>Paraterga</italic></bold> (Figs <xref ref-type="fig" rid="F2">2A, E–F</xref>; <xref ref-type="fig" rid="F3">3A–C, E</xref>; <xref ref-type="fig" rid="F5">5W</xref>). Broad, slightly sloping down. Tip round and directed ventrolaterad. Paraterga 2 enlarged, <italic>in situ</italic> more strongly sloping down than on other rings, with four or five conspicuous lobules. Paraterga 3 and 4 shorter, narrower than others; each with four conspicuous lobules. Paraterga 5–18 mostly with four lobules, some rings with five ones.</p><p><bold><italic>Ozopores</italic>.</bold>
               Inconspicuous when seen in dorsal view. Pores small, oval in shape, lacking a porostele, opening laterally near rear margin of paraterga above it. Pore formula normal (5, 7, 9, 10, 12, 13, 15–19).</p><p><bold><italic>Pleurosternal ridges</italic></bold>. Absent.</p><p><bold><italic>Epiproct</italic></bold> (Fig. <xref ref-type="fig" rid="F3">3D, G, I</xref>). Very short, flattened dorsoventrally; knob-like apically, with two pairs of inconspicuous setae (spinnerets), each spinneret located inside a tube-like structure, both dorsal and ventral spinnerets arranged inside a circular shallow depression.</p><fig id="F3" position="float" orientation="portrait"><object-id xmlns:xlink="http://www.w3.org/1999/xlink" content-type="doi" xlink:type="simple">10.3897/zookeys.996.57411.figure3</object-id><object-id xmlns:xlink="http://www.w3.org/1999/xlink" content-type="arpha" xlink:type="simple">FB481454-3434-53D9-B694-0AE31E93A582</object-id><label>Figure 3.</label><caption><p><italic><tp:taxon-name><tp:taxon-name-part taxon-name-part-type="genus" reg="Eutrichodesmus">Eutrichodesmus</tp:taxon-name-part> <tp:taxon-name-part taxon-name-part-type="species" reg="cambodiensis">cambodiensis</tp:taxon-name-part></tp:taxon-name></italic> sp. nov., male paratype (<named-content xmlns:xlink="http://www.w3.org/1999/xlink" content-type="dwc:institutional_code" xlink:type="simple">CUMZ</named-content>–hpd0002) <bold>A</bold> anterior body part <bold>B</bold> body rings 9–12 (arrowhead points to ozopore) <bold>C, D</bold> posteriormost body rings and telson, <bold>E</bold> mid-body ring <bold>F</bold> limbus of body ring 10 <bold>G</bold> last ring and telson <bold>H</bold> hypoproct <bold>I</bold> two pairs of apical setae (spinnerets) <bold>J</bold> leg 13 <bold>A–C, I</bold> lateral view <bold>D, G, H</bold> ventral view. Scale bars: 0.5 mm (<bold>A–E</bold>), 0.1 mm (<bold>H, I</bold>).</p></caption><graphic xmlns:xlink="http://www.w3.org/1999/xlink" xlink:href="zookeys-996-059-g003.jpg" position="float" orientation="portrait" xlink:type="simple" id="oo_478825.jpg"><uri content-type="original_file" xlink:type="simple">https://binary.pensoft.net/fig/478825</uri></graphic></fig><p><bold><italic>Paraproct</italic></bold> (Fig. <xref ref-type="fig" rid="F3">3G</xref>). Normal, with two pairs of small setae.</p><p><bold><italic>Hypoproct</italic></bold> (Fig. <xref ref-type="fig" rid="F3">3G, H</xref>). Subtrapeziform, caudal margin truncate, with two small, inconspicuous, setiferous tubercles.</p><p><bold><italic>Spiracle</italic></bold>. Simple, located above anterior and slightly before posterior legs.</p><p><bold><italic>Legs</italic></bold> (Fig. <xref ref-type="fig" rid="F3">3J</xref>). Quite short and stout, in situ almost reaching the tip of paraterga. Relative length of podomeres: tarsus &gt; femur &gt; (prefemur ≥ coxa) = postfemur = tibia &gt; claw.</p><p><bold><italic>Sterna</italic></bold> (Fig. <xref ref-type="fig" rid="F3">3D</xref>). Narrow. Longitudinal depression between coxae in most body rings deep and narrow, only in ring 7 quite deep and wide for accommodating the shafts of gonopods. Transverse depression deep and wide.</p><p><bold><italic>Gonopod aperture</italic></bold>. Very large, transversely ovoid, subequal to width of prozonite.</p><p><bold><italic>Gonopods</italic></bold> (Figs <xref ref-type="fig" rid="F4">4</xref>; <xref ref-type="fig" rid="F7">7T</xref>). Shafts when retracted reaching the anterior part of sternum 7 (base of legs 8). Coxa (<abbrev xmlns:xlink="http://www.w3.org/1999/xlink" xlink:title="coxa" id="ABBRID0ET5BG" xlink:type="simple">cx</abbrev>) large and stout, subquadrate, microgranulate, with a few short setae distolaterally. Cannula (<abbrev xmlns:xlink="http://www.w3.org/1999/xlink" xlink:title="cannula" id="ABBRID0EX5BG" xlink:type="simple">cn</abbrev>) simple, conspicuous, curved and slender, swollen at base, inserted into a small depression at base of <abbrev xmlns:xlink="http://www.w3.org/1999/xlink" xlink:title="the main part of the gonopod pivoting on the coxa, including the prefemur, femorite and acropodite" id="ABBRID0E25BG" xlink:type="simple">telopodite</abbrev> on posteromedial side. Telopodite suberect; basal half (= prefemoral part) nearly straight; distal half curved. Distofemoral process (<abbrev xmlns:xlink="http://www.w3.org/1999/xlink" xlink:title="distofemoral process" id="ABBRID0E65BG" xlink:type="simple">dp</abbrev>) very short, located at about midway of <abbrev xmlns:xlink="http://www.w3.org/1999/xlink" xlink:title="the main part of the gonopod pivoting on the coxa, including the prefemur, femorite and acropodite" id="ABBRID0ED6BG" xlink:type="simple">telopodite</abbrev>, triangular, dentate. Acropodite conspicuous, with neither a lobe nor a process, distally slightly attenuated and forming a hook-like tip, directed and curved mesad. Solenomere partially separated from <abbrev xmlns:xlink="http://www.w3.org/1999/xlink" xlink:title="the apical part of gonopod that starts from a prominent cingulum" id="ABBRID0EH6BG" xlink:type="simple">acropodite</abbrev>, conspicuous, digitiform, papillate, originating at <abbrev xmlns:xlink="http://www.w3.org/1999/xlink" xlink:title="about, around, circa" id="ABBRID0EL6BG" xlink:type="simple">ca</abbrev>. 3/4 height of <abbrev xmlns:xlink="http://www.w3.org/1999/xlink" xlink:title="the main part of the gonopod pivoting on the coxa, including the prefemur, femorite and acropodite" id="ABBRID0EP6BG" xlink:type="simple">telopodite</abbrev> beyond distofemoral process; rather short, tip <italic>in situ</italic> directed anteriad, apically with a large papilla which is more conspicuous than other papillae. Seminal groove (<abbrev xmlns:xlink="http://www.w3.org/1999/xlink" xlink:title="seminal groove" id="ABBRID0EV6BG" xlink:type="simple">sg</abbrev>) conspicuous, thick, running entirely on mesal surface of <abbrev xmlns:xlink="http://www.w3.org/1999/xlink" xlink:title="the main part of the gonopod pivoting on the coxa, including the prefemur, femorite and acropodite" id="ABBRID0EZ6BG" xlink:type="simple">telopodite</abbrev>, terminating without hairpad by opening on the large papilla of solonomere.</p><fig id="F4" position="float" orientation="portrait"><object-id xmlns:xlink="http://www.w3.org/1999/xlink" content-type="doi" xlink:type="simple">10.3897/zookeys.996.57411.figure4</object-id><object-id xmlns:xlink="http://www.w3.org/1999/xlink" content-type="arpha" xlink:type="simple">269B16B0-5992-5485-9A6F-519D76A25DD1</object-id><label>Figure 4.</label><caption><p><italic><tp:taxon-name><tp:taxon-name-part taxon-name-part-type="genus" reg="Eutrichodesmus">Eutrichodesmus</tp:taxon-name-part> <tp:taxon-name-part taxon-name-part-type="species" reg="cambodiensis">cambodiensis</tp:taxon-name-part></tp:taxon-name></italic> sp. nov., right gonopod, male paratype (<named-content xmlns:xlink="http://www.w3.org/1999/xlink" content-type="dwc:institutional_code" xlink:type="simple">CUMZ</named-content>–hpd0002) <bold>A</bold> lateral view (<abbrev xmlns:xlink="http://www.w3.org/1999/xlink" xlink:title="distofemoral process" id="ABBRID0EYAAI" xlink:type="simple">dp</abbrev> = distofemoral process) <bold>B</bold> distofemoral process <bold>C</bold> mesal view (<abbrev xmlns:xlink="http://www.w3.org/1999/xlink" xlink:title="coxa" id="ABBRID0EABAI" xlink:type="simple">cx</abbrev> = coxa, <abbrev xmlns:xlink="http://www.w3.org/1999/xlink" xlink:title="cannula" id="ABBRID0EEBAI" xlink:type="simple">cn</abbrev> = cannula, <abbrev xmlns:xlink="http://www.w3.org/1999/xlink" xlink:title="seminal groove" id="ABBRID0EIBAI" xlink:type="simple">sg</abbrev> = seminal groove) <bold>D</bold> dorsal view <bold>E</bold> ventral view (arrowhead points to <abbrev xmlns:xlink="http://www.w3.org/1999/xlink" xlink:title="an independent part of the gonopod acropodite that carries the seminal groove" id="ABBRID0EQBAI" xlink:type="simple">solenomere</abbrev>) <bold>F</bold> digitiform <abbrev xmlns:xlink="http://www.w3.org/1999/xlink" xlink:title="an independent part of the gonopod acropodite that carries the seminal groove" id="ABBRID0EWBAI" xlink:type="simple">solenomere</abbrev>. Scale bars: 0.1 mm (<bold>A, C–E</bold>), 0.02 mm (<bold>B, F</bold>).</p></caption><graphic xmlns:xlink="http://www.w3.org/1999/xlink" xlink:href="zookeys-996-059-g004.jpg" position="float" orientation="portrait" xlink:type="simple" id="oo_478826.jpg"><uri content-type="original_file" xlink:type="simple">https://binary.pensoft.net/fig/478826</uri></graphic></fig></tp:treatment-sec><tp:treatment-sec sec-type="remarks" id="SECID0EDCAI"><title>Remarks.</title><p>Although the genital characters of females have not been used for taxonomic purposes in the present study, all females were examined. In all cases, the female non-genital characters were found similar to those found in males. The only difference which can be clearly seen using both live and preserved material is that females are apparently broader and longer than males (Fig. <xref ref-type="fig" rid="F1">1C</xref>).</p><p>The general colouration does not show any variability and the paratypes do not differ significantly from the holotype. Across the type series of the new species, there was little intrapopulational variation in the number of tubercles on the collum and of lobes on the paraterga: an intermediate row (third or middle row) of the collum usually showed 1+1 tubercles, only sometimes 0+1 or 1+0 tubercles; paraterga of most specimens usually had four conspicuous lobes, only sometimes five. However, all these variations in most of the non-gonopodal characters were minor, neither significant nor consistent enough to be useful for taxonomic purposes, at least in the species under consideration. Little can be said about interpopulational variation in the new species because no variation has been noted between the two examined populations and no other specimens living at and around these two locations have been found.</p><p>Notably, <italic><tp:taxon-name><tp:taxon-name-part taxon-name-part-type="genus" reg="Eutrichodesmus">E.</tp:taxon-name-part> <tp:taxon-name-part taxon-name-part-type="species" reg="cambodiensis">cambodiensis</tp:taxon-name-part></tp:taxon-name></italic> sp. nov. shows a slightly elevated anterior margin of the collum (Figs <xref ref-type="fig" rid="F2">2A</xref>, <xref ref-type="fig" rid="F3">3A</xref>). As this can easily be seen also in <italic><tp:taxon-name><tp:taxon-name-part taxon-name-part-type="genus" reg="Eutrichodesmus">E.</tp:taxon-name-part> <tp:taxon-name-part taxon-name-part-type="species" reg="griseus">griseus</tp:taxon-name-part></tp:taxon-name></italic>, it is consistent with what <xref ref-type="bibr" rid="B8">Golovatch et al. (2009b)</xref> found. Currently, only these two <italic><tp:taxon-name><tp:taxon-name-part taxon-name-part-type="genus" reg="Eutrichodesmus">Eutrichodesmus</tp:taxon-name-part></tp:taxon-name></italic> species have the collum elevated in the anterior part, this strongly resembling the typical condition in the micropolydesmoid family <tp:taxon-name><tp:taxon-name-part taxon-name-part-type="family">Pyrgodesmidae</tp:taxon-name-part></tp:taxon-name>.</p><p>The new species has the same characters as found in a bunch of congeners and shares the combination: adults with 20 body rings; body with incomplete volvation; metaterga without mid-dorsal projections, with three transverse rows of tubercles; and gonopod <abbrev xmlns:xlink="http://www.w3.org/1999/xlink" xlink:title="the main part of the gonopod pivoting on the coxa, including the prefemur, femorite and acropodite" id="ABBRID0EAEAI" xlink:type="simple">telopodite</abbrev> with a distofemoral process. All above characters are present in <italic><tp:taxon-name><tp:taxon-name-part taxon-name-part-type="genus" reg="Eutrichodesmus">E.</tp:taxon-name-part> <tp:taxon-name-part taxon-name-part-type="species" reg="basalis">basalis</tp:taxon-name-part></tp:taxon-name></italic> Golovatch et al., 2009; <italic><tp:taxon-name><tp:taxon-name-part taxon-name-part-type="genus" reg="Eutrichodesmus">E.</tp:taxon-name-part> <tp:taxon-name-part taxon-name-part-type="species" reg="curticornis">curticornis</tp:taxon-name-part></tp:taxon-name></italic> Golovatch et al., 2009; <italic><tp:taxon-name><tp:taxon-name-part taxon-name-part-type="genus" reg="Eutrichodesmus">E.</tp:taxon-name-part> <tp:taxon-name-part taxon-name-part-type="species" reg="demangei">demangei</tp:taxon-name-part></tp:taxon-name></italic> Silvestri, 1910; <italic><tp:taxon-name><tp:taxon-name-part taxon-name-part-type="genus" reg="Eutrichodesmus">E.</tp:taxon-name-part> <tp:taxon-name-part taxon-name-part-type="species" reg="filisetiger">filisetiger</tp:taxon-name-part></tp:taxon-name></italic> Golovatch et al., 2009; <italic><tp:taxon-name><tp:taxon-name-part taxon-name-part-type="genus" reg="Eutrichodesmus">E.</tp:taxon-name-part> <tp:taxon-name-part taxon-name-part-type="species" reg="gremialis">gremialis</tp:taxon-name-part></tp:taxon-name></italic> (Hoffman, 1982); <italic><tp:taxon-name><tp:taxon-name-part taxon-name-part-type="genus" reg="Eutrichodesmus">E.</tp:taxon-name-part> <tp:taxon-name-part taxon-name-part-type="species" reg="griseus">griseus</tp:taxon-name-part></tp:taxon-name></italic>, <italic><tp:taxon-name><tp:taxon-name-part taxon-name-part-type="genus" reg="Eutrichodesmus">E.</tp:taxon-name-part> <tp:taxon-name-part taxon-name-part-type="species" reg="multilobatus">multilobatus</tp:taxon-name-part></tp:taxon-name></italic> Golovatch et al., 2009; <italic><tp:taxon-name><tp:taxon-name-part taxon-name-part-type="genus" reg="Eutrichodesmus">E.</tp:taxon-name-part> <tp:taxon-name-part taxon-name-part-type="species" reg="nadan">nadan</tp:taxon-name-part></tp:taxon-name></italic><xref ref-type="bibr" rid="B13">Golovatch et al., 2016</xref>; <italic><tp:taxon-name><tp:taxon-name-part taxon-name-part-type="genus" reg="Eutrichodesmus">E.</tp:taxon-name-part> <tp:taxon-name-part taxon-name-part-type="species" reg="parvus">parvus</tp:taxon-name-part></tp:taxon-name></italic> Liu &amp; Wesener, 2017 and <italic><tp:taxon-name><tp:taxon-name-part taxon-name-part-type="genus" reg="Eutrichodesmus">E.</tp:taxon-name-part> <tp:taxon-name-part taxon-name-part-type="species" reg="regularis">regularis</tp:taxon-name-part></tp:taxon-name></italic> Golovatch et al., 2009 (see also Key and Table <xref ref-type="table" rid="T2">2</xref>). Even though some traits have been observed, shared, especially in the gonopodal <abbrev xmlns:xlink="http://www.w3.org/1999/xlink" xlink:title="the main part of the gonopod pivoting on the coxa, including the prefemur, femorite and acropodite" id="ABBRID0E1HAI" xlink:type="simple">telopodite</abbrev>, between-species differences are always marked. With respect to the most relevant feature which lies in certain details of gonopodal structure, <italic><tp:taxon-name><tp:taxon-name-part taxon-name-part-type="genus" reg="Eutrichodesmus">E.</tp:taxon-name-part> <tp:taxon-name-part taxon-name-part-type="species" reg="cambodiensis">cambodiensis</tp:taxon-name-part></tp:taxon-name></italic> sp. nov. seems to be morphologically more similar to <italic><tp:taxon-name><tp:taxon-name-part taxon-name-part-type="genus" reg="Eutrichodesmus">E.</tp:taxon-name-part> <tp:taxon-name-part taxon-name-part-type="species" reg="griseus">griseus</tp:taxon-name-part></tp:taxon-name></italic> than to any other congener, in particular in having a very short distofemoral process and the <abbrev xmlns:xlink="http://www.w3.org/1999/xlink" xlink:title="an independent part of the gonopod acropodite that carries the seminal groove" id="ABBRID0EUIAI" xlink:type="simple">solenomere</abbrev> partly separated from the <abbrev xmlns:xlink="http://www.w3.org/1999/xlink" xlink:title="the apical part of gonopod that starts from a prominent cingulum" id="ABBRID0EYIAI" xlink:type="simple">acropodite</abbrev> by forming a conspicuous lobe.</p><table-wrap id="T2" position="float" orientation="portrait"><label>Table 2.</label><caption><p>Morphological comparison of some congeners with <italic><tp:taxon-name><tp:taxon-name-part taxon-name-part-type="genus" reg="Eutrichodesmus">E.</tp:taxon-name-part> <tp:taxon-name-part taxon-name-part-type="species" reg="cambodiensis">cambodiensis</tp:taxon-name-part></tp:taxon-name></italic> sp. nov. and distribution.</p></caption><table id="TID0ERQBI" rules="all"><tbody><tr><th rowspan="1" colspan="1">Characters</th><th rowspan="1" colspan="1"><italic><tp:taxon-name><tp:taxon-name-part taxon-name-part-type="genus" reg="Eutrichodesmus">E.</tp:taxon-name-part> <tp:taxon-name-part taxon-name-part-type="species" reg="cambodiensis">cambodiensis</tp:taxon-name-part></tp:taxon-name></italic> sp. nov.</th><th rowspan="1" colspan="1"><italic><tp:taxon-name><tp:taxon-name-part taxon-name-part-type="genus" reg="Eutrichodesmus">E.</tp:taxon-name-part> <tp:taxon-name-part taxon-name-part-type="species" reg="curticornis">curticornis</tp:taxon-name-part></tp:taxon-name></italic> Golovatch et al., 2009</th><th rowspan="1" colspan="1"><italic><tp:taxon-name><tp:taxon-name-part taxon-name-part-type="genus" reg="Eutrichodesmus">E.</tp:taxon-name-part> <tp:taxon-name-part taxon-name-part-type="species" reg="filisetiger">filisetiger</tp:taxon-name-part></tp:taxon-name></italic> Golovatch et al., 2009</th><th rowspan="1" colspan="1"><italic><tp:taxon-name><tp:taxon-name-part taxon-name-part-type="genus" reg="Eutrichodesmus">E.</tp:taxon-name-part> <tp:taxon-name-part taxon-name-part-type="species" reg="griseus">griseus</tp:taxon-name-part></tp:taxon-name></italic> Golovatch et al., 2009</th><th rowspan="1" colspan="1"><italic><tp:taxon-name><tp:taxon-name-part taxon-name-part-type="genus" reg="Eutrichodesmus">E.</tp:taxon-name-part> <tp:taxon-name-part taxon-name-part-type="species" reg="nadan">nadan</tp:taxon-name-part></tp:taxon-name></italic> Golovatch et al., 2016</th><th rowspan="1" colspan="1"><italic><tp:taxon-name><tp:taxon-name-part taxon-name-part-type="genus" reg="Eutrichodesmus">E.</tp:taxon-name-part> <tp:taxon-name-part taxon-name-part-type="species" reg="parvus">parvus</tp:taxon-name-part></tp:taxon-name></italic> Liu &amp; Wesener, 2017</th><th rowspan="1" colspan="1"><italic><tp:taxon-name><tp:taxon-name-part taxon-name-part-type="genus" reg="Eutrichodesmus">E.</tp:taxon-name-part> <tp:taxon-name-part taxon-name-part-type="species" reg="regularis">regularis</tp:taxon-name-part></tp:taxon-name></italic> Golovatch et al., 2009</th></tr><tr><td rowspan="1" colspan="1">
                        <bold>Colour of living specimens</bold>
                      </td><td rowspan="1" colspan="1">greyish-brown or pallid brown</td><td rowspan="1" colspan="1">uniformly pallid (probably greyish-brown)</td><td rowspan="1" colspan="1">uniformly pallid (probably light brown)</td><td rowspan="1" colspan="1">grey to blackish</td><td rowspan="1" colspan="1">uniformly light creamy-brown</td><td rowspan="1" colspan="1">uniformly light yellow-brown (probably light brown)</td><td rowspan="1" colspan="1">uniformly pallid (probably light brown)</td></tr><tr><td rowspan="1" colspan="1">
                        <bold>Rows of tubercles on collum</bold>
                      </td><td rowspan="1" colspan="1">5, regular tubercles</td><td rowspan="1" colspan="1">~5, regular tubercles</td><td rowspan="1" colspan="1">~5, irregular tubercles</td><td rowspan="1" colspan="1">5, regular tubercles</td><td rowspan="1" colspan="1">4–5?, very flat &amp; round tubercles</td><td rowspan="1" colspan="1">5, round tubercles</td><td rowspan="1" colspan="1">5, regular tubercles</td></tr><tr><td rowspan="1" colspan="1">
                        <bold>Rows of tubercles on metaterga</bold>
                      </td><td rowspan="1" colspan="1">3 (isostictic), with inconspicuous setae</td><td rowspan="1" colspan="1">3 (mixostictic), with inconspicuous setae</td><td rowspan="1" colspan="1">3 (mixostictic), with filiform setae</td><td rowspan="1" colspan="1">3 (isostictic), with inconspicuous setae</td><td rowspan="1" colspan="1">3 (mixostictic), with inconspicuous setae</td><td rowspan="1" colspan="1">3 (mixostictic), with inconspicuous setae</td><td rowspan="1" colspan="1">3 (isostictic), with inconspicuous setae</td></tr><tr><td rowspan="1" colspan="1">
                        <bold>Limbus</bold>
                      </td><td rowspan="1" colspan="1">with round lobes, longer than broad (crenulate)</td><td rowspan="1" colspan="1">crenulate</td><td rowspan="1" colspan="1">spiculate</td><td rowspan="1" colspan="1">spinulate</td><td rowspan="1" colspan="1">microcrenulate</td><td rowspan="1" colspan="1">microcrenulate</td><td rowspan="1" colspan="1">crenulate</td></tr><tr><td rowspan="1" colspan="1">
                        <bold>Paraterga</bold>
                      </td><td rowspan="1" colspan="1">very high</td><td rowspan="1" colspan="1">low</td><td rowspan="1" colspan="1">very high</td><td rowspan="1" colspan="1">very high</td><td rowspan="1" colspan="1">very low</td><td rowspan="1" colspan="1">moderately high</td><td rowspan="1" colspan="1">moderately high</td></tr><tr><td rowspan="1" colspan="1">
                        <bold>Distofemoral process (<abbrev xmlns:xlink="http://www.w3.org/1999/xlink" xlink:title="distofemoral process" id="ABBRID0EURAI" xlink:type="simple">dp</abbrev>)</bold>
                      </td><td rowspan="1" colspan="1">short, inconspicuous, triangular, dentate</td><td rowspan="1" colspan="1">extremely long, denticulate</td><td rowspan="1" colspan="1">very short, inconspicuous, triangular</td><td rowspan="1" colspan="1">short, inconspicuous, triangular</td><td rowspan="1" colspan="1">very long, denticulate</td><td rowspan="1" colspan="1">extremely, denticulate</td><td rowspan="1" colspan="1">long, digitiform, papillate</td></tr><tr><td rowspan="1" colspan="1">
                        <bold>Acropodite</bold>
                      </td><td rowspan="1" colspan="1">very long, without lobe</td><td rowspan="1" colspan="1">long, with a small lobe (tooth-like)</td><td rowspan="1" colspan="1">very long, with a bifid lobe</td><td rowspan="1" colspan="1">long, without lobe</td><td rowspan="1" colspan="1">Quite short, with a small lobe subapically</td><td rowspan="1" colspan="1">very long, subapically with a tooth &amp; a lobe</td><td rowspan="1" colspan="1">with 2 lobes (small denticles)</td></tr><tr><td rowspan="1" colspan="1">
                        <bold>Solenomere</bold>
                      </td><td rowspan="1" colspan="1">long lobe, digitiform with papillate (no hairpad)</td><td rowspan="1" colspan="1">completely fused with <abbrev xmlns:xlink="http://www.w3.org/1999/xlink" xlink:title="the apical part of gonopod that starts from a prominent cingulum" id="ABBRID0EYTAI" xlink:type="simple">acropodite</abbrev> (no hairpad)</td><td rowspan="1" colspan="1">completely fused with <abbrev xmlns:xlink="http://www.w3.org/1999/xlink" xlink:title="the apical part of gonopod that starts from a prominent cingulum" id="ABBRID0EAUAI" xlink:type="simple">acropodite</abbrev>, with hairpad</td><td rowspan="1" colspan="1">long lobe, digitiform, with hairpad</td><td rowspan="1" colspan="1">completely fused with <abbrev xmlns:xlink="http://www.w3.org/1999/xlink" xlink:title="the apical part of gonopod that starts from a prominent cingulum" id="ABBRID0ELUAI" xlink:type="simple">acropodite</abbrev>, with conspicuous hairy pulvillus</td><td rowspan="1" colspan="1">completely fused with <abbrev xmlns:xlink="http://www.w3.org/1999/xlink" xlink:title="the apical part of gonopod that starts from a prominent cingulum" id="ABBRID0ETUAI" xlink:type="simple">acropodite</abbrev> (no hairpad)</td><td rowspan="1" colspan="1">lamelliform, fused with <abbrev xmlns:xlink="http://www.w3.org/1999/xlink" xlink:title="the apical part of gonopod that starts from a prominent cingulum" id="ABBRID0E2UAI" xlink:type="simple">acropodite</abbrev>, with pilose-spinulate pulvillus</td></tr><tr><td rowspan="1" colspan="1">
                        <bold>Distribution</bold>
                      </td><td rowspan="1" colspan="1">Southern Cambodia</td><td rowspan="1" colspan="1">North-central Vietnam</td><td rowspan="1" colspan="1">Northern Vietnam</td><td rowspan="1" colspan="1">Southern Vietnam</td><td rowspan="1" colspan="1">Central Laos</td><td rowspan="1" colspan="1">Eastern Laos</td><td rowspan="1" colspan="1">North-western Vietnam</td></tr></tbody></table></table-wrap><fig id="F5" position="float" orientation="portrait"><object-id xmlns:xlink="http://www.w3.org/1999/xlink" content-type="doi" xlink:type="simple">10.3897/zookeys.996.57411.figure5</object-id><object-id xmlns:xlink="http://www.w3.org/1999/xlink" content-type="arpha" xlink:type="simple">D9423817-29B8-5E63-A8D3-D238BCE5A8DC</object-id><label>Figure 5.</label><caption><p>Body ring (posterior view) in several <italic><tp:taxon-name><tp:taxon-name-part taxon-name-part-type="genus" reg="Eutrichodesmus">Eutrichodesmus</tp:taxon-name-part></tp:taxon-name></italic> species, number inside ring indicated rows of tubercles on metaterga. <bold>A–Q</bold> Species with mid-dorsal projections on metaterga. <bold>A</bold><italic><tp:taxon-name><tp:taxon-name-part taxon-name-part-type="genus" reg="Eutrichodesmus">E.</tp:taxon-name-part> <tp:taxon-name-part taxon-name-part-type="species" reg="anisodentus">anisodentus</tp:taxon-name-part></tp:taxon-name></italic><bold>B</bold><italic><tp:taxon-name><tp:taxon-name-part taxon-name-part-type="genus" reg="Eutrichodesmus">E.</tp:taxon-name-part> <tp:taxon-name-part taxon-name-part-type="species" reg="aster">aster</tp:taxon-name-part></tp:taxon-name></italic><bold>C</bold><italic><tp:taxon-name><tp:taxon-name-part taxon-name-part-type="genus" reg="Eutrichodesmus">E.</tp:taxon-name-part> <tp:taxon-name-part taxon-name-part-type="species" reg="asteroides">asteroides</tp:taxon-name-part></tp:taxon-name></italic><bold>D</bold><italic><tp:taxon-name><tp:taxon-name-part taxon-name-part-type="genus" reg="Eutrichodesmus">E.</tp:taxon-name-part> <tp:taxon-name-part taxon-name-part-type="species" reg="astriproximus">astriproximus</tp:taxon-name-part></tp:taxon-name></italic><bold>E</bold><italic><tp:taxon-name><tp:taxon-name-part taxon-name-part-type="genus" reg="Eutrichodesmus">E.</tp:taxon-name-part> <tp:taxon-name-part taxon-name-part-type="species" reg="astrisimilis">astrisimilis</tp:taxon-name-part></tp:taxon-name></italic><bold>F</bold><italic><tp:taxon-name><tp:taxon-name-part taxon-name-part-type="genus" reg="Eutrichodesmus">E.</tp:taxon-name-part> <tp:taxon-name-part taxon-name-part-type="species" reg="cavernicola">cavernicola</tp:taxon-name-part></tp:taxon-name></italic><bold>G</bold><italic><tp:taxon-name><tp:taxon-name-part taxon-name-part-type="genus" reg="Eutrichodesmus">E.</tp:taxon-name-part> <tp:taxon-name-part taxon-name-part-type="species" reg="deporatus">deporatus</tp:taxon-name-part></tp:taxon-name></italic><bold>H</bold><italic><tp:taxon-name><tp:taxon-name-part taxon-name-part-type="genus" reg="Eutrichodesmus">E.</tp:taxon-name-part> <tp:taxon-name-part taxon-name-part-type="species" reg="dorsiangulatus">dorsiangulatus</tp:taxon-name-part></tp:taxon-name></italic><bold>I</bold><italic><tp:taxon-name><tp:taxon-name-part taxon-name-part-type="genus" reg="Eutrichodesmus">E.</tp:taxon-name-part> <tp:taxon-name-part taxon-name-part-type="species" reg="lipsae">lipsae</tp:taxon-name-part></tp:taxon-name></italic><bold>J</bold><italic><tp:taxon-name><tp:taxon-name-part taxon-name-part-type="genus" reg="Eutrichodesmus">E.</tp:taxon-name-part> <tp:taxon-name-part taxon-name-part-type="species" reg="macclurei">macclurei</tp:taxon-name-part></tp:taxon-name></italic><bold>K</bold><italic><tp:taxon-name><tp:taxon-name-part taxon-name-part-type="genus" reg="Eutrichodesmus">E.</tp:taxon-name-part> <tp:taxon-name-part taxon-name-part-type="species" reg="nodulosus">nodulosus</tp:taxon-name-part></tp:taxon-name></italic><bold>L</bold><italic><tp:taxon-name><tp:taxon-name-part taxon-name-part-type="genus" reg="Eutrichodesmus">E.</tp:taxon-name-part> <tp:taxon-name-part taxon-name-part-type="species" reg="paraster">paraster</tp:taxon-name-part></tp:taxon-name></italic><bold>M</bold><italic><tp:taxon-name><tp:taxon-name-part taxon-name-part-type="genus" reg="Eutrichodesmus">E.</tp:taxon-name-part> <tp:taxon-name-part taxon-name-part-type="species" reg="pectinatidentis">pectinatidentis</tp:taxon-name-part></tp:taxon-name></italic><bold>N</bold><italic><tp:taxon-name><tp:taxon-name-part taxon-name-part-type="genus" reg="Eutrichodesmus">E.</tp:taxon-name-part> <tp:taxon-name-part taxon-name-part-type="species" reg="reclinatus">reclinatus</tp:taxon-name-part></tp:taxon-name></italic><bold>O</bold><italic><tp:taxon-name><tp:taxon-name-part taxon-name-part-type="genus" reg="Eutrichodesmus">E.</tp:taxon-name-part> <tp:taxon-name-part taxon-name-part-type="species" reg="soesilae">soesilae</tp:taxon-name-part></tp:taxon-name></italic><bold>P</bold><italic><tp:taxon-name><tp:taxon-name-part taxon-name-part-type="genus" reg="Eutrichodesmus">E.</tp:taxon-name-part> <tp:taxon-name-part taxon-name-part-type="species" reg="steineri">steineri</tp:taxon-name-part></tp:taxon-name></italic> and <bold>Q</bold><italic><tp:taxon-name><tp:taxon-name-part taxon-name-part-type="genus" reg="Eutrichodesmus">E.</tp:taxon-name-part> <tp:taxon-name-part taxon-name-part-type="species" reg="subasteroides">subasteroides</tp:taxon-name-part></tp:taxon-name></italic><bold>R–AA</bold> Species without mid-dorsal projections on metaterga <bold>R</bold><italic><tp:taxon-name><tp:taxon-name-part taxon-name-part-type="genus" reg="Eutrichodesmus">E.</tp:taxon-name-part> <tp:taxon-name-part taxon-name-part-type="species" reg="apicalis">apicalis</tp:taxon-name-part></tp:taxon-name></italic><bold>S</bold><italic><tp:taxon-name><tp:taxon-name-part taxon-name-part-type="genus" reg="Eutrichodesmus">E.</tp:taxon-name-part> <tp:taxon-name-part taxon-name-part-type="species" reg="arcicollaris">arcicollaris</tp:taxon-name-part></tp:taxon-name></italic><bold>T</bold><italic><tp:taxon-name><tp:taxon-name-part taxon-name-part-type="genus" reg="Eutrichodesmus">E.</tp:taxon-name-part> <tp:taxon-name-part taxon-name-part-type="species" reg="armatocaudatus">armatocaudatus</tp:taxon-name-part></tp:taxon-name></italic><bold>U</bold><italic><tp:taxon-name><tp:taxon-name-part taxon-name-part-type="genus" reg="Eutrichodesmus">E.</tp:taxon-name-part> <tp:taxon-name-part taxon-name-part-type="species" reg="armatus">armatus</tp:taxon-name-part></tp:taxon-name></italic><bold>V</bold><italic><tp:taxon-name><tp:taxon-name-part taxon-name-part-type="genus" reg="Eutrichodesmus">E.</tp:taxon-name-part> <tp:taxon-name-part taxon-name-part-type="species" reg="basalis">basalis</tp:taxon-name-part></tp:taxon-name></italic><bold>W</bold><italic><tp:taxon-name><tp:taxon-name-part taxon-name-part-type="genus" reg="Eutrichodesmus">E.</tp:taxon-name-part> <tp:taxon-name-part taxon-name-part-type="species" reg="cambodiensis">cambodiensis</tp:taxon-name-part></tp:taxon-name></italic> sp. nov. <bold>X</bold><italic><tp:taxon-name><tp:taxon-name-part taxon-name-part-type="genus" reg="Eutrichodesmus">E.</tp:taxon-name-part> <tp:taxon-name-part taxon-name-part-type="species" reg="communicans">communicans</tp:taxon-name-part></tp:taxon-name></italic><bold>Y</bold><italic><tp:taxon-name><tp:taxon-name-part taxon-name-part-type="genus" reg="Eutrichodesmus">E.</tp:taxon-name-part> <tp:taxon-name-part taxon-name-part-type="species" reg="curticornis">curticornis</tp:taxon-name-part></tp:taxon-name></italic><bold>Z</bold><italic><tp:taxon-name><tp:taxon-name-part taxon-name-part-type="genus" reg="Eutrichodesmus">E.</tp:taxon-name-part> <tp:taxon-name-part taxon-name-part-type="species" reg="digitatus">digitatus</tp:taxon-name-part></tp:taxon-name></italic> and <bold>AA</bold><italic><tp:taxon-name><tp:taxon-name-part taxon-name-part-type="genus" reg="Eutrichodesmus">E.</tp:taxon-name-part> <tp:taxon-name-part taxon-name-part-type="species" reg="distinctus">distinctus</tp:taxon-name-part></tp:taxon-name></italic>. Not to scale. Figures modified from <bold>A, M</bold> Zhang (1995) <bold>B, C, Y, AA</bold><xref ref-type="bibr" rid="B8">Golovatch et al. (2009b)</xref><bold>D, E, Q</bold><xref ref-type="bibr" rid="B13">Golovatch et al. (2016)</xref><bold>F</bold><xref ref-type="bibr" rid="B43">Sinclair (1901)</xref><bold>E, L, P</bold><xref ref-type="bibr" rid="B30">Liu and Wesener (2017)</xref><bold>H, S</bold> Zhang in <xref ref-type="bibr" rid="B50">Zhang and Wang (1993)</xref><bold>I, R</bold><xref ref-type="bibr" rid="B11">Golovatch et al. (2015)</xref><bold>J, N</bold> Hoffman (1977) <bold>K</bold><xref ref-type="bibr" rid="B45">Verhoeff (1939)</xref><bold>O</bold><xref ref-type="bibr" rid="B32">Makhan (2010)</xref><bold>T, V, X</bold>, <xref ref-type="bibr" rid="B7">Golovatch et al. (2009a)</xref><bold>U</bold><xref ref-type="bibr" rid="B34">Miyosi (1951)</xref> and <bold>Z</bold><xref ref-type="bibr" rid="B27">Liu and Tian (2013)</xref>.</p></caption><graphic xmlns:xlink="http://www.w3.org/1999/xlink" xlink:href="zookeys-996-059-g005.jpg" position="float" orientation="portrait" xlink:type="simple" id="oo_478827.jpg"><uri content-type="original_file" xlink:type="simple">https://binary.pensoft.net/fig/478827</uri></graphic></fig></tp:treatment-sec><tp:treatment-sec sec-type="distribution" id="SECID0EUDBI"><title>Distribution and habitat.</title><p>It is worth noting that the new species was found only at the two sites. Surveys of other limestone and sandstone habitats surrounding the type locality (Kampong Trach) over a period of approximately two years have revealed no further specimens (Fig. <xref ref-type="fig" rid="F10">10</xref>). In showing a distribution of only two locations in a small and isolated limestone area, the new species can be suggested as being not only endemic to Cambodia, but also indigenous in Kampong Trach.</p><p>All specimens of the new species were hand-collected and found walking on humid rock walls of limestone caves (Fig. <xref ref-type="fig" rid="F9">9A</xref>). The vast majority of millipedes were seen crawling on humid rocks, whereas only a minor part was found slowly walking on vegetation, shaded holes and rock crevices during the daytime (Fig. <xref ref-type="fig" rid="F9">9B, C, E</xref>). It is important to note that specimens were commonly found under herb patches in a slightly shaded moist rock where the plant genus <italic><tp:taxon-name><tp:taxon-name-part taxon-name-part-type="genus" reg="Epithema">Epithema</tp:taxon-name-part></tp:taxon-name></italic> Blume, 1826 (family <tp:taxon-name><tp:taxon-name-part taxon-name-part-type="family">Gesneriaceae</tp:taxon-name-part></tp:taxon-name>) created a mass of roots and thin litter layer on the soil in the hole (Fig. <xref ref-type="fig" rid="F9">9C</xref>). This is probably a particular microhabitat for <italic><tp:taxon-name><tp:taxon-name-part taxon-name-part-type="genus" reg="Eutrichodesmus">E.</tp:taxon-name-part> <tp:taxon-name-part taxon-name-part-type="species" reg="cambodiensis">cambodiensis</tp:taxon-name-part></tp:taxon-name></italic> sp. nov. Furthermore, we noted a co-occurrence between <italic><tp:taxon-name><tp:taxon-name-part taxon-name-part-type="genus" reg="Eutrichodesmus">E.</tp:taxon-name-part> <tp:taxon-name-part taxon-name-part-type="species" reg="cambodiensis">cambodiensis</tp:taxon-name-part></tp:taxon-name></italic> sp. nov. and the abundant <italic><tp:taxon-name><tp:taxon-name-part taxon-name-part-type="genus" reg="Hypselostoma">Hypselostoma</tp:taxon-name-part> <tp:taxon-name-part taxon-name-part-type="species" reg="cambodjense">cambodjense</tp:taxon-name-part></tp:taxon-name></italic> Benthem Jutting, 1962, a microsnail (Fig. <xref ref-type="fig" rid="F9">9D</xref>), within a portion of the moist rock walls, as well as in rock crevices, but without being sympatric with other millipedes in the same microhabitats.</p><p>The habitat preferred by the new species clearly appears to be limestone, especially near caves, although all specimens were found outside the caves, near the entrance zones. No material was collected at twilight, transition or deep zones inside the cave [for a characterisation of the zonal environment in caves, see <xref ref-type="bibr" rid="B31">Liu and Wynne (2019)</xref>]. Many of the small holes/caves at the type locality where <italic><tp:taxon-name><tp:taxon-name-part taxon-name-part-type="genus" reg="Eutrichodesmus">E.</tp:taxon-name-part> <tp:taxon-name-part taxon-name-part-type="species" reg="cambodiensis">cambodiensis</tp:taxon-name-part></tp:taxon-name></italic> occurs are highly humid and have diminished light, owing to the shade from large trees in the area.</p><p>A large concern would be the ongoing habitat destruction very close to the type locality, where a cement factory is located on the opposite side of the mountain. Many outcrops in the area appear to have been quarried and it seems plausible that the existence of the type locality would be threatened in the near future.</p></tp:treatment-sec><tp:treatment-sec sec-type="Observation of mating behaviour" id="SECID0EPGBI"><title>Observation of mating behaviour.</title><p>Interestingly, all specimens of the new species collected around moist organic material and plants near the caves were pairs of several mating couples (Figs <xref ref-type="fig" rid="F1">1C</xref>, <xref ref-type="fig" rid="F9">9E</xref>). No single males or females were found separately. One presumption would be that individual millipedes were perhaps hidden in rock crevices during the daytime. The pairs of the new species mated during the rainy season when the rate of annual rainfall amount is quite high, which may imply the peak in mating occurring around September. The initial observations of the courtship were made by separating seven pairs into individual airflow plastic vials without human disturbance and we found that males appeared to initiate copulation by approaching the female from behind and then slightly reaching to the head region. The male took at least five hours grasping onto a female by its legs before it entwined and finally inserted its gonopod shaft into the female’s vulva.</p></tp:treatment-sec><tp:treatment-sec><!--Section generated to contain objects referenced in tp:taxon-treatment.--><fig id="F7" position="float" orientation="portrait"><object-id xmlns:xlink="http://www.w3.org/1999/xlink" content-type="doi" xlink:type="simple">10.3897/zookeys.996.57411.figure7</object-id><object-id xmlns:xlink="http://www.w3.org/1999/xlink" content-type="arpha" xlink:type="simple">842C0DD7-09F9-51BC-A0B2-467F7E6C9C83</object-id><label>Figure 7.</label><caption><p>
              
                Gonopod
               outline (mesal view of left and right gonopod) in several <italic><tp:taxon-name><tp:taxon-name-part taxon-name-part-type="genus" reg="Eutrichodesmus">Eutrichodesmus</tp:taxon-name-part></tp:taxon-name></italic> species. <bold>A–N</bold> Gonopods of species with mid-dorsal projections on metaterga <bold>A</bold><italic><tp:taxon-name><tp:taxon-name-part taxon-name-part-type="genus" reg="Eutrichodesmus">E.</tp:taxon-name-part> <tp:taxon-name-part taxon-name-part-type="species" reg="anisodentus">anisodentus</tp:taxon-name-part></tp:taxon-name></italic><bold>B</bold><italic><tp:taxon-name><tp:taxon-name-part taxon-name-part-type="genus" reg="Eutrichodesmus">E.</tp:taxon-name-part> <tp:taxon-name-part taxon-name-part-type="species" reg="aster">aster</tp:taxon-name-part></tp:taxon-name></italic><bold>C</bold><italic><tp:taxon-name><tp:taxon-name-part taxon-name-part-type="genus" reg="Eutrichodesmus">E.</tp:taxon-name-part> <tp:taxon-name-part taxon-name-part-type="species" reg="asteroides">asteroides</tp:taxon-name-part></tp:taxon-name></italic><bold>D</bold><italic><tp:taxon-name><tp:taxon-name-part taxon-name-part-type="genus" reg="Eutrichodesmus">E.</tp:taxon-name-part> <tp:taxon-name-part taxon-name-part-type="species" reg="astriproximus">astriproximus</tp:taxon-name-part></tp:taxon-name></italic><bold>E</bold><italic><tp:taxon-name><tp:taxon-name-part taxon-name-part-type="genus" reg="Eutrichodesmus">E.</tp:taxon-name-part> <tp:taxon-name-part taxon-name-part-type="species" reg="astrisimilis">astrisimilis</tp:taxon-name-part></tp:taxon-name></italic><bold>F</bold><italic><tp:taxon-name><tp:taxon-name-part taxon-name-part-type="genus" reg="Eutrichodesmus">E.</tp:taxon-name-part> <tp:taxon-name-part taxon-name-part-type="species" reg="cavernicola">cavernicola</tp:taxon-name-part></tp:taxon-name></italic><bold>G</bold><italic><tp:taxon-name><tp:taxon-name-part taxon-name-part-type="genus" reg="Eutrichodesmus">E.</tp:taxon-name-part> <tp:taxon-name-part taxon-name-part-type="species" reg="deporatus">deporatus</tp:taxon-name-part></tp:taxon-name></italic><bold>H</bold><italic><tp:taxon-name><tp:taxon-name-part taxon-name-part-type="genus" reg="Eutrichodesmus">E.</tp:taxon-name-part> <tp:taxon-name-part taxon-name-part-type="species" reg="dorsiangulatus">dorsiangulatus</tp:taxon-name-part></tp:taxon-name></italic><bold>I</bold><italic><tp:taxon-name><tp:taxon-name-part taxon-name-part-type="genus" reg="Eutrichodesmus">E.</tp:taxon-name-part> <tp:taxon-name-part taxon-name-part-type="species" reg="lipsae">lipsae</tp:taxon-name-part></tp:taxon-name></italic><bold>J</bold><italic><tp:taxon-name><tp:taxon-name-part taxon-name-part-type="genus" reg="Eutrichodesmus">E.</tp:taxon-name-part> <tp:taxon-name-part taxon-name-part-type="species" reg="macclurei">macclurei</tp:taxon-name-part></tp:taxon-name></italic><bold>K</bold><italic><tp:taxon-name><tp:taxon-name-part taxon-name-part-type="genus" reg="Eutrichodesmus">E.</tp:taxon-name-part> <tp:taxon-name-part taxon-name-part-type="species" reg="paraster">paraster</tp:taxon-name-part></tp:taxon-name></italic><bold>L</bold><italic><tp:taxon-name><tp:taxon-name-part taxon-name-part-type="genus" reg="Eutrichodesmus">E.</tp:taxon-name-part> <tp:taxon-name-part taxon-name-part-type="species" reg="pectinatidentis">pectinatidentis</tp:taxon-name-part></tp:taxon-name></italic><bold>M</bold><italic><tp:taxon-name><tp:taxon-name-part taxon-name-part-type="genus" reg="Eutrichodesmus">E.</tp:taxon-name-part> <tp:taxon-name-part taxon-name-part-type="species" reg="steineri">steineri</tp:taxon-name-part></tp:taxon-name></italic> and <bold>N</bold><italic><tp:taxon-name><tp:taxon-name-part taxon-name-part-type="genus" reg="Eutrichodesmus">E.</tp:taxon-name-part> <tp:taxon-name-part taxon-name-part-type="species" reg="subasteroides">subasteroides</tp:taxon-name-part></tp:taxon-name></italic><bold>O–Z</bold> Gonopods of species without mid-dorsal projections on metaterga <bold>O</bold><italic><tp:taxon-name><tp:taxon-name-part taxon-name-part-type="genus" reg="Eutrichodesmus">E.</tp:taxon-name-part> <tp:taxon-name-part taxon-name-part-type="species" reg="apicalis">apicalis</tp:taxon-name-part></tp:taxon-name></italic><bold>P</bold><italic><tp:taxon-name><tp:taxon-name-part taxon-name-part-type="genus" reg="Eutrichodesmus">E.</tp:taxon-name-part> <tp:taxon-name-part taxon-name-part-type="species" reg="arcicollaris">arcicollaris</tp:taxon-name-part></tp:taxon-name></italic><bold>Q</bold><italic><tp:taxon-name><tp:taxon-name-part taxon-name-part-type="genus" reg="Eutrichodesmus">E.</tp:taxon-name-part> <tp:taxon-name-part taxon-name-part-type="species" reg="armatocaudatus">armatocaudatus</tp:taxon-name-part></tp:taxon-name></italic><bold>R</bold><italic><tp:taxon-name><tp:taxon-name-part taxon-name-part-type="genus" reg="Eutrichodesmus">E.</tp:taxon-name-part> <tp:taxon-name-part taxon-name-part-type="species" reg="armatus">armatus</tp:taxon-name-part></tp:taxon-name></italic><bold>S</bold><italic><tp:taxon-name><tp:taxon-name-part taxon-name-part-type="genus" reg="Eutrichodesmus">E.</tp:taxon-name-part> <tp:taxon-name-part taxon-name-part-type="species" reg="basalis">basalis</tp:taxon-name-part></tp:taxon-name></italic><bold>T</bold><italic><tp:taxon-name><tp:taxon-name-part taxon-name-part-type="genus" reg="Eutrichodesmus">E.</tp:taxon-name-part> <tp:taxon-name-part taxon-name-part-type="species" reg="cambodiensis">cambodiensis</tp:taxon-name-part></tp:taxon-name></italic> sp. nov. <bold>U</bold><italic><tp:taxon-name><tp:taxon-name-part taxon-name-part-type="genus" reg="Eutrichodesmus">E.</tp:taxon-name-part> <tp:taxon-name-part taxon-name-part-type="species" reg="communicans">communicans</tp:taxon-name-part></tp:taxon-name></italic><bold>V</bold><italic><tp:taxon-name><tp:taxon-name-part taxon-name-part-type="genus" reg="Eutrichodesmus">E.</tp:taxon-name-part> <tp:taxon-name-part taxon-name-part-type="species" reg="curticornis">curticornis</tp:taxon-name-part></tp:taxon-name></italic><bold>W</bold><italic><tp:taxon-name><tp:taxon-name-part taxon-name-part-type="genus" reg="Eutrichodesmus">E.</tp:taxon-name-part> <tp:taxon-name-part taxon-name-part-type="species" reg="demangei">demangei</tp:taxon-name-part></tp:taxon-name></italic><bold>X</bold><italic><tp:taxon-name><tp:taxon-name-part taxon-name-part-type="genus" reg="Eutrichodesmus">E.</tp:taxon-name-part> <tp:taxon-name-part taxon-name-part-type="species" reg="digitatus">digitatus</tp:taxon-name-part></tp:taxon-name></italic><bold>Y</bold><italic><tp:taxon-name><tp:taxon-name-part taxon-name-part-type="genus" reg="Eutrichodesmus">E.</tp:taxon-name-part> <tp:taxon-name-part taxon-name-part-type="species" reg="distinctus">distinctus</tp:taxon-name-part></tp:taxon-name></italic> and <bold>Z</bold><italic><tp:taxon-name><tp:taxon-name-part taxon-name-part-type="genus" reg="Eutrichodesmus">E.</tp:taxon-name-part> <tp:taxon-name-part taxon-name-part-type="species" reg="elegans">elegans</tp:taxon-name-part></tp:taxon-name></italic>. Not to scale. Figures modified from <bold>A, L</bold> Zhang (1995) <bold>B, C, V, Y</bold><xref ref-type="bibr" rid="B8">Golovatch et al. (2009b)</xref><bold>D, E, N</bold><xref ref-type="bibr" rid="B13">Golovatch et al. (2016)</xref><bold>F</bold><xref ref-type="bibr" rid="B43">Sinclair (1901)</xref><bold>G, K, M</bold><xref ref-type="bibr" rid="B30">Liu and Wesener (2017)</xref><bold>H, P</bold> Zhang in <xref ref-type="bibr" rid="B50">Zhang and Wang (1993)</xref><bold>I, O</bold><xref ref-type="bibr" rid="B11">Golovatch et al. (2015)</xref><bold>J</bold> Hoffman (1977) <bold>Q, S, U</bold><xref ref-type="bibr" rid="B7">Golovatch et al. (2009a)</xref><bold>R</bold><xref ref-type="bibr" rid="B34">Miyosi (1951)</xref><bold>W</bold><xref ref-type="bibr" rid="B41">Silvestri (1910)</xref><bold>X</bold><xref ref-type="bibr" rid="B27">Liu and Tian (2013)</xref> and <bold>Z</bold><xref ref-type="bibr" rid="B34">Miyosi (1951)</xref>.</p></caption><graphic xmlns:xlink="http://www.w3.org/1999/xlink" xlink:href="zookeys-996-059-g007.jpg" position="float" orientation="portrait" xlink:type="simple" id="oo_478829.jpg"><uri content-type="original_file" xlink:type="simple">https://binary.pensoft.net/fig/478829</uri></graphic></fig><fig id="F9" position="float" orientation="portrait"><object-id xmlns:xlink="http://www.w3.org/1999/xlink" content-type="doi" xlink:type="simple">10.3897/zookeys.996.57411.figure9</object-id><object-id xmlns:xlink="http://www.w3.org/1999/xlink" content-type="arpha" xlink:type="simple">0354E001-BA28-5FB9-8C32-74AE0D12785E</object-id><label>Figure 9.</label><caption><p>Habitat at the type locality of <italic><tp:taxon-name><tp:taxon-name-part taxon-name-part-type="genus" reg="Eutrichodesmus">Eutrichodesmus</tp:taxon-name-part> <tp:taxon-name-part taxon-name-part-type="species" reg="cambodiensis">cambodiensis</tp:taxon-name-part></tp:taxon-name></italic> sp. nov. <bold>A</bold> limestone outcrop <bold>B, C</bold> humid rock wall, sinkholes and crevices <bold>D</bold> co-occurrence of the new species with microsnail, <italic><tp:taxon-name><tp:taxon-name-part taxon-name-part-type="genus" reg="Hypselostoma">Hypselostoma</tp:taxon-name-part> <tp:taxon-name-part taxon-name-part-type="species" reg="cambodjense">cambodjense</tp:taxon-name-part></tp:taxon-name></italic> Benthem Jutting, 1962 and <bold>E</bold> mating couple (male on top).</p></caption><graphic xmlns:xlink="http://www.w3.org/1999/xlink" xlink:href="zookeys-996-059-g009.jpg" position="float" orientation="portrait" xlink:type="simple" id="oo_478831.jpg"><uri content-type="original_file" xlink:type="simple">https://binary.pensoft.net/fig/478831</uri></graphic></fig><fig id="F10" position="float" orientation="portrait"><object-id xmlns:xlink="http://www.w3.org/1999/xlink" content-type="doi" xlink:type="simple">10.3897/zookeys.996.57411.figure10</object-id><object-id xmlns:xlink="http://www.w3.org/1999/xlink" content-type="arpha" xlink:type="simple">FCDBB8A5-B170-5C5A-AFE0-5F4E201BF2A2</object-id><label>Figure 10.</label><caption><p>Known distribution of the <italic><tp:taxon-name><tp:taxon-name-part taxon-name-part-type="genus" reg="Eutrichodesmus">Eutrichodesmus</tp:taxon-name-part> <tp:taxon-name-part taxon-name-part-type="species" reg="cambodiensis">cambodiensis</tp:taxon-name-part></tp:taxon-name></italic> sp. nov. <bold>A</bold> limestone mount near Wat Phnom Small (type locality) <bold>B</bold> Prasat Phnom Totong.</p></caption><graphic xmlns:xlink="http://www.w3.org/1999/xlink" xlink:href="zookeys-996-059-g010.jpg" position="float" orientation="portrait" xlink:type="simple" id="oo_478832.jpg"><uri content-type="original_file" xlink:type="simple">https://binary.pensoft.net/fig/478832</uri></graphic></fig></tp:treatment-sec><ref-list><ref id="B8"><mixed-citation xmlns:xlink="http://www.w3.org/1999/xlink" xlink:type="simple"><person-group><name name-style="western"><surname>Golovatch</surname><given-names>SI</given-names></name><name name-style="western"><surname>Geoffroy</surname><given-names>J-J</given-names></name><name name-style="western"><surname>Mauriès</surname><given-names>J-P</given-names></name><name name-style="western"><surname>VandenSpiegel</surname><given-names>D</given-names></name></person-group> (<year>2009b</year>) <article-title>Review of the millipede genus <italic><tp:taxon-name><tp:taxon-name-part taxon-name-part-type="genus">Eutrichodesmus</tp:taxon-name-part></tp:taxon-name></italic> Silvestri, 1910 (<tp:taxon-name><tp:taxon-name-part taxon-name-part-type="class">Diplopoda</tp:taxon-name-part></tp:taxon-name>, <tp:taxon-name><tp:taxon-name-part taxon-name-part-type="order">Polydesmida</tp:taxon-name-part></tp:taxon-name>, <tp:taxon-name><tp:taxon-name-part taxon-name-part-type="family">Haplodesmidae</tp:taxon-name-part></tp:taxon-name>), with descriptions of new species.</article-title> In: <person-group><name name-style="western"><surname>Golovatch</surname><given-names>SI</given-names></name><name name-style="western"><surname>Mesibov</surname><given-names>R</given-names></name></person-group> (<role>Eds</role>) <issue-title>Advances in the Systematics of Diplopoda II.</issue-title><source>ZooKeys</source><volume>12</volume>: <fpage>1</fpage>–<lpage>46</lpage>. <ext-link xlink:type="simple" ext-link-type="doi" xlink:href="10.3897/zookeys.12.167">https://doi.org/10.3897/zookeys.12.167</ext-link></mixed-citation></ref><ref id="B13"><mixed-citation xmlns:xlink="http://www.w3.org/1999/xlink" xlink:type="simple"><person-group><name name-style="western"><surname>Golovatch</surname><given-names>SI</given-names></name><name name-style="western"><surname>Geoffroy</surname><given-names>JJ</given-names></name><name name-style="western"><surname>Mauriès</surname><given-names>JP</given-names></name><name name-style="western"><surname>VandenSpiegel</surname><given-names>D</given-names></name></person-group> (<year>2016</year>) <article-title>Four new species of the millipede genus <italic><tp:taxon-name><tp:taxon-name-part taxon-name-part-type="genus">Eutrichodesmus</tp:taxon-name-part></tp:taxon-name></italic> Silvestri, 1910, from caves in Indochina (<tp:taxon-name><tp:taxon-name-part taxon-name-part-type="class">Diplopoda</tp:taxon-name-part></tp:taxon-name>: <tp:taxon-name><tp:taxon-name-part taxon-name-part-type="order">Polydesmida</tp:taxon-name-part></tp:taxon-name>: <tp:taxon-name><tp:taxon-name-part taxon-name-part-type="family">Haplodesmidae</tp:taxon-name-part></tp:taxon-name>).</article-title><source><tp:taxon-name><tp:taxon-name-part taxon-name-part-type="phylum">Arthropoda</tp:taxon-name-part></tp:taxon-name> Selecta</source><volume>25</volume>: <fpage>247</fpage>–<lpage>256</lpage>. <ext-link xlink:type="simple" ext-link-type="doi" xlink:href="10.15298/arthsel.25.3.03">https://doi.org/10.15298/arthsel.25.3.03</ext-link></mixed-citation></ref><ref id="B43"><mixed-citation xmlns:xlink="http://www.w3.org/1999/xlink" xlink:type="simple"><person-group><name name-style="western"><surname>Sinclair</surname><given-names>FG</given-names></name></person-group> (<year>1901</year>) <article-title>On the myriapods collected during the “Skeat Expedition” to the Malay Peninsula, 1899–1900.</article-title><source>Proceedings of the Zoological Society of London</source><volume>71</volume>(<issue>2</issue>): <fpage>505</fpage>–<lpage>533</lpage>. <ext-link xlink:type="simple" ext-link-type="doi" xlink:href="10.1111/j.1469-7998.1902.tb08186.x">https://doi.org/10.1111/j.1469-7998.1902.tb08186.x</ext-link></mixed-citation></ref><ref id="B30"><mixed-citation xmlns:xlink="http://www.w3.org/1999/xlink" xlink:type="simple"><person-group><name name-style="western"><surname>Liu</surname><given-names>W</given-names></name><name name-style="western"><surname>Golovatch</surname><given-names>SI</given-names></name><name name-style="western"><surname>Wesener</surname><given-names>T</given-names></name></person-group> (<year>2017</year>) <article-title>Four new species of the millipede genus <italic><tp:taxon-name><tp:taxon-name-part taxon-name-part-type="genus">Eutrichodesmus</tp:taxon-name-part></tp:taxon-name></italic> Silvestri, 1910 from Laos, including two with reduced ozopores (<tp:taxon-name><tp:taxon-name-part taxon-name-part-type="class">Diplopoda</tp:taxon-name-part></tp:taxon-name>, <tp:taxon-name><tp:taxon-name-part taxon-name-part-type="order">Polydesmida</tp:taxon-name-part></tp:taxon-name>, <tp:taxon-name><tp:taxon-name-part taxon-name-part-type="family">Haplodesmidae</tp:taxon-name-part></tp:taxon-name>).</article-title><source>ZooKeys</source><volume>660</volume>: <fpage>43</fpage>–<lpage>65</lpage>. <ext-link xlink:type="simple" ext-link-type="doi" xlink:href="10.3897/zookeys.660.11780">https://doi.org/10.3897/zookeys.660.11780</ext-link></mixed-citation></ref><ref id="B50"><mixed-citation xmlns:xlink="http://www.w3.org/1999/xlink" xlink:type="simple"><person-group><name name-style="western"><surname>Zhang</surname><given-names>C</given-names></name><name name-style="western"><surname>Wang</surname><given-names>D</given-names></name></person-group> (<year>1993</year>) <article-title><tp:taxon-name><tp:taxon-name-part taxon-name-part-type="class">Diplopoda</tp:taxon-name-part></tp:taxon-name> in caves of Yunnan – 1. A study of new genera and species of the millipede family <tp:taxon-name><tp:taxon-name-part taxon-name-part-type="family">Doratodesmidae</tp:taxon-name-part></tp:taxon-name> (<tp:taxon-name><tp:taxon-name-part taxon-name-part-type="class">Diplopoda</tp:taxon-name-part></tp:taxon-name>: <tp:taxon-name><tp:taxon-name-part taxon-name-part-type="order">Polydesmida</tp:taxon-name-part></tp:taxon-name>).</article-title> In: <person-group><name name-style="western"><surname>Linhua</surname><given-names>S</given-names></name><name name-style="western"><surname>Huaiyuan</surname><given-names>T</given-names></name></person-group> (<role>Eds</role>) <issue-title>Karst Landscape and Cave Tourism.</issue-title><source>China Environmental Science Press, Beijing</source>, <fpage>205</fpage>–<lpage>220</lpage>.</mixed-citation></ref><ref id="B11"><mixed-citation xmlns:xlink="http://www.w3.org/1999/xlink" xlink:type="simple"><person-group><name name-style="western"><surname>Golovatch</surname><given-names>SI</given-names></name><name name-style="western"><surname>Geoffroy</surname><given-names>JJ</given-names></name><name name-style="western"><surname>Mauriès</surname><given-names>JP</given-names></name><name name-style="western"><surname>VandenSpiegel</surname><given-names>DV</given-names></name></person-group> (<year>2015</year>) <article-title>Review of the millipede genus <italic><tp:taxon-name><tp:taxon-name-part taxon-name-part-type="genus">Eutrichodesmus</tp:taxon-name-part></tp:taxon-name></italic> Silvestri, 1910, in China, with descriptions of new cavernicolous species (<tp:taxon-name><tp:taxon-name-part taxon-name-part-type="class">Diplopoda</tp:taxon-name-part></tp:taxon-name>, <tp:taxon-name><tp:taxon-name-part taxon-name-part-type="order">Polydesmida</tp:taxon-name-part></tp:taxon-name>, <tp:taxon-name><tp:taxon-name-part taxon-name-part-type="family">Haplodesmidae</tp:taxon-name-part></tp:taxon-name>).</article-title><source>ZooKeys</source><volume>505</volume>: <fpage>1</fpage>–<lpage>46</lpage>. <ext-link xlink:type="simple" ext-link-type="doi" xlink:href="10.3897/zookeys.505.9862">https://doi.org/10.3897/zookeys.505.9862</ext-link></mixed-citation></ref><ref id="B45"><mixed-citation xmlns:xlink="http://www.w3.org/1999/xlink" xlink:type="simple"><person-group><name name-style="western"><surname>Verhoeff</surname><given-names>KW</given-names></name></person-group> (<year>1939</year>) <article-title>Zur Kenntnis ostasiatischer Diplopoden IV.</article-title><source>Zoologischer Anzeiger</source><volume>127</volume>: <fpage>273</fpage>–<lpage>285</lpage>.</mixed-citation></ref><ref id="B32"><mixed-citation xmlns:xlink="http://www.w3.org/1999/xlink" xlink:type="simple"><person-group><name name-style="western"><surname>Makhan</surname><given-names>D</given-names></name></person-group> (<year>2010</year>) <article-title><italic><tp:taxon-name><tp:taxon-name-part taxon-name-part-type="genus">Eutrichodesmus</tp:taxon-name-part> <tp:taxon-name-part taxon-name-part-type="species">soesilae</tp:taxon-name-part></tp:taxon-name></italic> sp. nov., a new millipede from Mt. Jinyun, Beibei, Chongqing, China (<tp:taxon-name><tp:taxon-name-part taxon-name-part-type="class">Diplopoda</tp:taxon-name-part></tp:taxon-name>, <tp:taxon-name><tp:taxon-name-part taxon-name-part-type="order">Polydesmida</tp:taxon-name-part></tp:taxon-name>, <tp:taxon-name><tp:taxon-name-part taxon-name-part-type="family">Haplodesmidae</tp:taxon-name-part></tp:taxon-name>).</article-title><source>Calodema</source><volume>110</volume>: <fpage>1</fpage>–<lpage>5</lpage>.</mixed-citation></ref><ref id="B7"><mixed-citation xmlns:xlink="http://www.w3.org/1999/xlink" xlink:type="simple"><person-group><name name-style="western"><surname>Golovatch</surname><given-names>SI</given-names></name><name name-style="western"><surname>Geoffroy</surname><given-names>J-J</given-names></name><name name-style="western"><surname>Mauriès</surname><given-names>J-P</given-names></name><name name-style="western"><surname>VandenSpiegel</surname><given-names>D</given-names></name></person-group> (<year>2009a</year>) <article-title>Review of the millipede family <tp:taxon-name><tp:taxon-name-part taxon-name-part-type="family">Haplodesmidae</tp:taxon-name-part></tp:taxon-name>, with descriptions of some new or poorly-known species (<tp:taxon-name><tp:taxon-name-part taxon-name-part-type="class">Diplopoda</tp:taxon-name-part></tp:taxon-name>, <tp:taxon-name><tp:taxon-name-part taxon-name-part-type="order">Polydesmida</tp:taxon-name-part></tp:taxon-name>).</article-title> In: <person-group><name name-style="western"><surname>Golovatch</surname><given-names>SI</given-names></name><name name-style="western"><surname>Mesibov</surname><given-names>R</given-names></name></person-group> (<role>Eds</role>) <issue-title>Advances in the Systematics of Diplopoda I.</issue-title><source>ZooKeys</source><volume>7</volume>: <fpage>1</fpage>–<lpage>53</lpage>. <ext-link xlink:type="simple" ext-link-type="doi" xlink:href="10.3897/zookeys.7.117">https://doi.org/10.3897/zookeys.7.117</ext-link></mixed-citation></ref><ref id="B34"><mixed-citation xmlns:xlink="http://www.w3.org/1999/xlink" xlink:type="simple"><person-group><name name-style="western"><surname>Miyosi</surname><given-names>Y</given-names></name></person-group> (<year>1951</year>) <article-title>Beiträge zur Kenntniss japanischer Myriopoden. 1. Aufsatz: Ueber eine Gattung von <tp:taxon-name><tp:taxon-name-part taxon-name-part-type="family">Leptodesmidae</tp:taxon-name-part></tp:taxon-name>.</article-title><source>Zoological Magazine</source><volume>60</volume>: <fpage>149</fpage>–<lpage>150</lpage>.</mixed-citation></ref><ref id="B27"><mixed-citation xmlns:xlink="http://www.w3.org/1999/xlink" xlink:type="simple"><person-group><name name-style="western"><surname>Liu</surname><given-names>W</given-names></name><name name-style="western"><surname>Tian</surname><given-names>M</given-names></name></person-group> (<year>2013</year>) <article-title>Four new cavernicolous species of the millipede genus <italic><tp:taxon-name><tp:taxon-name-part taxon-name-part-type="genus">Eutrichodesmus</tp:taxon-name-part></tp:taxon-name></italic> Silvestri, 1910 from southern China (<tp:taxon-name><tp:taxon-name-part taxon-name-part-type="class">Diplopoda</tp:taxon-name-part></tp:taxon-name>: <tp:taxon-name><tp:taxon-name-part taxon-name-part-type="order">Polydesmida</tp:taxon-name-part></tp:taxon-name>: <tp:taxon-name><tp:taxon-name-part taxon-name-part-type="family">Haplodesmidae</tp:taxon-name-part></tp:taxon-name>).</article-title><source>Zootaxa</source><volume>3734</volume>: <fpage>281</fpage>–<lpage>291</lpage>. <ext-link xlink:type="simple" ext-link-type="doi" xlink:href="10.11646/zootaxa.3734.2.11">https://doi.org/10.11646/zootaxa.3734.2.11</ext-link></mixed-citation></ref><ref id="B41"><mixed-citation xmlns:xlink="http://www.w3.org/1999/xlink" xlink:type="simple"><person-group><name name-style="western"><surname>Silvestri</surname><given-names>F</given-names></name></person-group> (<year>1910</year>) <article-title>Descrizione preliminari di nuovi generi di Diplopodi.</article-title><source>Zoologischer Anzeiger</source><volume>35</volume>: <fpage>357</fpage>–<lpage>364</lpage>.</mixed-citation></ref><ref id="B31"><mixed-citation xmlns:xlink="http://www.w3.org/1999/xlink" xlink:type="simple"><person-group><name name-style="western"><surname>Liu</surname><given-names>W</given-names></name><name name-style="western"><surname>Wynne</surname><given-names>JJ</given-names></name></person-group> (<year>2019</year>) Cave millipede diversity with the description of six new species from Guangxi, China 30: 57–94. <ext-link xlink:type="simple" ext-link-type="doi" xlink:href="10.3897/subtbiol.30.35559.figure10">https://doi.org/10.3897/subtbiol.30.35559.figure10</ext-link></mixed-citation></ref></ref-list></tp:taxon-treatment>
